# Supplementary material for: Burden of antimicrobial resistance in culture-confirmed Salmonella Typhi isolates in India from 1977 to 2024: A systematic review and meta-analysis
Source: PLoS Negl Trop Dis. 2026 Apr 16;20(4):e0014206. doi: 10.1371/journal.pntd.0014206 (PMC13108858; doi:10.1371/journal.pntd.0014206)
Supplement: S15 Annex — (XLSX) [file pntd.0014206.s015.xlsx]

## Sheet: Data
Record No.	Paper No.	DOI	First Author	Publication Year	Study period	Study year	Study duration	Indian States/UT	Study place Name	Study location	GPS location	Setting	Study design	Sampling selection method	Sampling population	Age(All/Adults/Children/Infants)	Age group	Culture Source	Culture sample volume	Culture confirmed S. Typhi	AST (Antibiotic Sensitivity Test)	Test standard	Internal quality control (E coli)	H58	Tested for susceptibility	MDR	MDR+FQ(NAL)	XDR	ESBL	Nalidixic Acid	Pefloxacin	Chloramphenicol	Ampicillin/Amox	Cotrimoxazole/Trimethoprim	Ciprofloxacin	Ofloxacin	Cephalosporins	3G Ceftriaxone	3G Cefotaxime	3G Cefixime	3G Cefoperazone	3G Ceftazidime	4G Cefepime	2G Cefuroxime	1G Cephalothin	1G Cephalexin	Azithromycin	Carbapenem	Meropenem
1	1	10.1016/0035-9203(81)90008-0	Rao RS	1981	Sept-Dec	1977	4 mon	Tamil Nadu	Chennai	Southern Railway Headquarters Hospital,Perambur	13.101504, 80.233024	Hospital	NA			NA	NA	Blood & Bone Marrow			MIC				22	0				NA	NA	0	0	0	NA	NA	NA	NA	NA	NA	NA	NA					NA
2		10.1016/0035-9203(81)90008-0	Rao RS	1981	Jan-Dec	1978	12 mon	Tamil Nadu	Chennai	Southern Railway Headquarters Hospital,Perambur	13.101504, 80.233024	Hospital	NA			NA	NA	Blood & Bone Marrow			MIC				88	0				NA	NA	2	0	0	NA	NA	NA	NA	NA	NA	NA	NA					NA
3		10.1016/0035-9203(81)90008-0	Rao RS	1981	Jan-Feb	1979	2 mon	Tamil Nadu	Chennai	Southern Railway Headquarters Hospital,Perambur	13.101504, 80.233024	Hospital	NA			NA	NA	Blood & Bone Marrow			MIC				46	0				NA	NA	1	0	0	NA	NA	NA	NA	NA	NA	NA	NA					NA
4	2	10.1016/0140-6736(90)90635-I	Anand AC	1990	Aug-Oct 1989	1989	3 mon	West Bengal	Kolkata	Command Hospital and Pathology Laboratory	22.530668, 88.331671	Outbreak	NA			All age	2-60 years(Mean age-24 years)	Blood		175	Stokes disc diffusion method			Phage type 51	175	NA				NA	NA	143	141	156	0	NA	NA	NA	NA	NA	NA	NA					NA
5	3	10.1016/0140-6736(90)91783-7	Jesudasan M	1990	Sept 1989-May 1990	1990	9 mon	Tamil Nadu	Vellore	Christian Medical College	12.927623, 79.134934	Hospital	NA			NA	NA	NA		115	NA				115	13				NA	NA				NA	NA	NA	NA	NA	NA	NA	NA					NA
6	4	10.1016/0035-9203(91)90066-8	Ayyagari A	1991	April-July 1990	1990	4 mon	Chandigarh	Chandigarh	Postgraduate Institute of Medical Education and Research	30.766031, 76.775509	Outbreak-Hospital based report	?Prospective			All age	NA	Blood			NA				62	34				NA	NA				0	NA		NA	0	NA	NA	NA					NA
7	5	Accession Number: 1752652	Koul PB	1991	Jan 1989-Aug 1990	1990	20 mon	New Delhi	New Delhi	University College of Medical Sciences and Guru Tegh Bahadur Hospital	28.683252, 77.309949	Hospital	Prospective			Children	6.6yr+-3.4	Blood & Bone Marrow			Stokes disc diffusion method		Yes		48	11				NA	NA	35	11	28	0	NA		NA	NA	NA	NA	NA				0	NA
8	6	PMCID: 1752663	Sen S	1991	July-Oct 1990	1990	4 mon	New Delhi	New Delhi	New Delhi Municipal Committee Hospital, Moti bagh	28.586574, 77.176742	Hospital	?Prospective	IP only		Children	2.5-13 years	Blood			Disc diffusion				12	5				6	NA	5	10	10	12	NA		NA	NA	NA	NA	NA				9	NA
9	7	PMCID: 1601498	Arora RK	1992	Aug 1989-April 1990	1990	9 mon	West Bengal	Kolkata	Command hospital	22.530668, 88.331671	Outbreak	Prospective	IP only		Children	8 mon-10 yrs	Blood & Bone Marrow			Stokes disc diffusion method				103	85				NA	NA	89	87	98	0	NA		NA	NA	NA	NA	NA					NA
10	8	10.1007/BF02759988	Dar L	1992	Jan-Dec 1990	1990	12 mon	New Delhi	New Delhi	(AIIMS)All India Institutes of Medical Sciences	28.567861, 77.208415	Hospital	NA			All age	NA	Blood			Kirby-Bauer disk diffusion				158	79				NA	NA	91	101	79	0	NA		NA	0	NA	NA	NA				6	NA
11	9	10.1001/jama.1992.03480120052032	Mehta A	1992	April 1990-April 1991	1990	13 mon	Maharashtra	Mumbai	Hinduja National Hospital, Mahim	19.033669, 72.838193	Hospital	NA			NA	NA	Blood			Kirby-Bauer disk diffusion	NCCLS			190	141				0	NA				0	0		NA	NA	NA	NA	NA					NA
12	10	PMCID: 1506095	Mishra S	1992	Jan-Oct 1990	1990	10 mon	New Delhi	New Delhi	Kalawati children hospital	28.636560, 77.210985	Hospital	?Prospective		IP only	Children	NA	Blood			Stokes disc diffusion method				50	34				NA	NA	39	34	38	0/20	NA		7/37.0	5/44.0	NA	NA	NA				1/36.0	NA
13	11	PMCID: 1601484	Ramanan A	1992	Sept-Oct 1990	1990	2 mon	Karnataka	Bangalore	St. John Medical college	12.931004, 77.619760	Hospital	Prospective			Children	1.5-12 years	Blood			Kirby-Bauer disk diffusion				9	NA				NA	NA	7	4	5	0	NA		NA	NA	NA	NA	NA					NA
14	12	10.1016/0035-9203%2892%2990573-U	Rao RS	1992	Nov 1989-Dec 1990	1990	14 mon	Pondicherry	Pondicherry	(JIPMER) Jawaharlal Institute of Postgraduate Medical Education & Research	11.950410, 79.799656	Outbreak	Prospective			All age	<5-45yrs	Blood&Stool			Kirby-Bauer disk diffusion	NCCLS		Vi phage typeO biotype II	30	17				NA	NA				0	0		NA	0	NA	NA	NA					NA
15	13	Accession Number: 8132267	Garg RA	1993	June 1990-July 1991	1991	14 mon	New Delhi	New Delhi	Holy Family Hospital	28.561937, 77.275110	Hospital	?Prospective			Children	< 2years	Blood			NA				18	12				NA	NA	12	12	12	0	NA		NA	0	NA	NA	NA					NA
16	14	Accession Number: 8406706	Sharma A	1993	Receieved for publication in Nov 1991	1991	NA	Haryana	Rohtak	Medical college, Rohtak	28.885313, 76.605770	Hospital	?Prospective			Children	ND	Blood			NA				65	42				NA	NA	42	42	42	0	NA		NA	NA	NA	NA	NA					NA
17	15	PMCID: 7890344	Biswal N	1994	Jan-Dec	1990	12 mon	Pondicherry	Pondicherry	(JIPMER) Jawaharlal Institute of Postgraduate Medical Education & Research	11.950410, 79.799656	Hospital	Prospective			Paediatric		Blood, Bone marrow, urine, stool, CSF			NA	NA			60	NA				NA	NA	17/29	15/27	NT	2/11.0	NA		NA	NT	NA	NA	NA					NA
18		PMCID: 7890344	Biswal N	1994	Jan-Dec	1991	12 mon	Pondicherry	Pondicherry	(JIPMER) Jawaharlal Institute of Postgraduate Medical Education & Research	11.950410, 79.799656	Hospital	Prospective			Paediatric		Blood, Bone marrow, urine, stool, CSF			NA	NA			147	NA				NA	NA	71/105	72/106	34/47	2/105	NA		NA	3/101	NA	NA	NA					NA
19		PMCID: 7890344	Biswal N	1994	Jan-Dec	1992	12 mon	Pondicherry	Pondicherry	(JIPMER) Jawaharlal Institute of Postgraduate Medical Education & Research	11.950410, 79.799656	Hospital	Prospective			Paediatric		Blood, Bone marrow, urine, stool, CSF			NA	NA			152	NA				NA	NA	53/74	53/74	17/34	2/74.0	NA		NA	1/74.0	NA	NA	NA					NA
20	16	PMCID: 7883352	Buch NA	1994	1987-1988	1988	24 mon	Jammu & Kashmir	Srinagar	Institute of Medical Sciences, Soura	34.135585, 74.800981	Hospital	Prospective			Children	2-13 years	Blood			NA				60	14				NA	NA				NA	NA		NA	NA	NA	NA	NA					NA
21		PMCID: 7883352	Buch NA	1994	1989-1990	1990	24 mon	Jammu & Kashmir	Srinagar	Institute of Medical Sciences, Soura	34.135585, 74.800981	Hospital	Prospective			Children	2-13 years	Blood			NA				71	21				NA	NA				NA	NA		NA	NA	NA	NA	NA					NA
22		PMCID: 7883352	Buch NA	1994	1991-1992	1992	24 mon	Jammu & Kashmir	Srinagar	Institute of Medical Sciences, Soura	34.135585, 74.800981	Hospital	Prospective			Children	2-13 years	Blood			NA				112	42				NA	NA				NA	NA		NA	NA	NA	NA	NA					NA
23	17	PMCID: 7875843	Garg K	1994	June-Dec 1991	1991	7 mon	Rajastan	Jaipur	Sir Padampat Mother and Child Health Institute, S.M.S. Medical College	26.901436, 75.818090	Hospital	?Prospective			Children	9 mon-12 yrs(majority-6-9yrs)	Blood			Stokes disc diffusion method				69	46				NA	NA	60	53	53	1	NA		NA	7	NA	NA	NA				21	NA
24	18	Accession Number: 7875844	Harish R	1994	Receieved for publication in October 14, 1991	1991	NA	Jammu & Kashmir	Jammu	Government Medical College, Gandhi Nagar	32.705714, 74.860437	Hospital	NA		IP only	Children	1.5-7yrs(Mean-4.4yr)	NA			NA	NA			8	8				NA	NA	8	8	8	0	NA		NA	NA	NA	NA	NA				0	NA
25	19	10.1080/02724936.1994.11747736	Sethuraman S	1994	June 1991-May 1992	1992	12 mon	Kerala	Kozhikode (Calicut)	Institute of Maternal and Child Health, Calicut Medical College	11.272159, 75.838433	Hospital	Prospective			Paediatric (1-12 years)		Blood			NA	NA			56	NA				NA	NA	44	52	44/48	0/48	NA		NA	NA	NA	NA	NA					NA
26	20	PMCID: 8919117	Agrawal V	1995	July 1990-Dec 1992	1991	30 mon	Maharashtra	Nagpur	Government medical college	21.126091, 79.097047	Hospital	NA			NA	(diff patients)	NA							632	472				NA	NA				NA	NA		NA	NA	NA	NA	NA					NA
27	21	10.1016/s0377-1237(17)30934-6	Gidvani CH	1995	NA	1994	18 mon	Uttar Pradesh	Agra	Military Hospital, Agra	27.152960, 77.999139	Hospital	NA			Children	6 mon-12 years	Blood &Bone marrow	5ml		Stokes disc diffusion method				91	NA				NA	NA	60/91	48/63	54/82	0/86	0		NA	0/56	NA	NA	NA					NA
28	22	10.1093/tropej/41.1.52	Rajajee S	1995	May 1991-Dec 1992	1992	20 mon	Tamil Nadu	Chennai	The Childs Trust Hospital & Medical Research Foundation	13.057770, 80.245735	Hospital	NA			Children	<3 years	Blood			Disc diffusion				71	NA				NA	NA	34	36	43	0	NA		4	11	NA	NA	4		34			NA
29	23	10.1007/BF02755065	Rathish KC	1995	June 1991-May 1992	1992	12 mon	Karnataka	Bangalore	Ambedkar Medical College	13.022049, 77.613064	Hospital	NA			Children	3-10 years	Blood			Kirby-Bauer disk diffusion & MIC			Phage type E1 & O	164	156				NA	NA	156	157	156	8	NA		NA	NA	NA	NA	NA					NA
30	24	PMCID: 8613320	Takkar VP	1995	Jan 1990-Sept 1991	1991	21 mon	Punjab	Ludhiana	Takkar Children Hospital	30.913892, 75.844798	Hospital	NA			Children	Average age 7 yrs	Blood			NA				84	NA				NA	NA	56	60	56	0	NA		NA	NA	NA	NA	NA				2	NA
31		PMCID: 8613320	Takkar VP	1995	Oct 1991-Dec 1993	1992	27 mon	Punjab	Ludhiana	Takkar Children Hospital	30.913892, 75.844798	Hospital	NA			Children	Average age 7 yrs	Blood			NA				50	NA				NA	NA	10	23	14	0	NA		NA	NA	NA	NA	NA				5	NA
32	25	10.1093/tropej/42.5.310-a	Misra OP	1996	NA	NA	NA	Uttar Pradesh	Varanasi	Institute of Medical Sciences, Banaras Hindu University	25.274484, 82.999547	Hospital	NA			Children	9 mon-13 years	Blood		35					35	16				NA	NA	24	32	24	5	NA		4	7	NA	NA	NA					NA
33	26	PMCID: 8772845	Verma M	1996	May 1989-April 1994	1992	60 mon	Punjab	Ludhiana	(CMC) Christian Medical College	30.911037, 75.863592	Hospital	Retrospective case records			<2 years		Blood							18	11				NA	NA	NA	NA	NA	NA	NA		NA	NA	NA	NA	NA					NA
34	27	10.1177/004947559802800419	Khosla SN	1998	1991-1992	1992	24 mon	Haryana	Rothak	Medical college, Rohtak	28.885313, 76.605770	Hospital	Prospective			15-60 years		Blood & Bone Marrow			NA				180	18				NA	NA	109	33	59	5	NA		NA	NA	NA	NA	NA					NA
35	28	10.1128/jcm.36.6.1595-1600.1998	Shanahan PMA	1998	1992-1994	1993	36 mon	Tamil Nadu	Vellore	(CMC) Christian Medical College	12.927623, 79.134934	Hospital	NA			NA	NA	Blood			MIC				21	11				NA	NA	15	11	15	0	NA		NA	0	NA	NA	NA					NA
36	29	10.1016/S0140-6736(05)75549-5	Chitnis V	1999	1991	1991	12 mon	Madhya Pradesh	Indore	Choithram Hospital and Research Centre, Manik Bugh	22.687870, 75.854448	Hospital	NA			NA	NA	NA			NA				167	157				NA	NA				0	NA		NA	NA	NA	NA	NA					NA
37		10.1016/S0140-6736(05)75549-5	Chitnis V	1999	1998-1999	1999	24 mon	Madhya Pradesh	Indore	Choithram Hospital and Research Centre, Manik Bugh	22.687870, 75.854448	Hospital	NA			NA	NA	NA			NA				46	13				NA	NA				NA	NA		NA	NA	NA	NA	NA					NA
38	30	PMCID: 10416332	Rodrigues C	1999	May-Nov 1998	1998	7 mon	Maharashtra	Mumbai	Hinduja National Hospital, Mahim	19.033669, 72.838193	Hospital	NA			NA	NA	NA			MIC				55	25/37				37	NA				37	NA	0	0	0	NA	NA	NA		0			NA
39	31	10.1016/s0140-6736(99)00637-6	Sood S	1999	1994	1994	12 mon	New Delhi	New Delhi	(AIIMS)All India Institutes of Medical Sciences	28.567861, 77.208415	Hospital	Retrospective					Blood	5ml		Stokes disc diffusion method	BSAC			57	NA				NA	NA	16	14		0	NA		0	NA	NA	NA	NA					NA
40		10.1016/s0140-6736(99)00637-6	Sood S	1999	1995	1995	12 mon	New Delhi	New Delhi	(AIIMS)All India Institutes of Medical Sciences	28.567861, 77.208415	Hospital	Retrospective					Blood	5ml		Stokes disc diffusion method	BSAC			37	NA				NA	NA	16	15		0	NA		0	NA	NA	NA	NA					NA
41		10.1016/s0140-6736(99)00637-6	Sood S	1999	1996	1996	12 mon	New Delhi	New Delhi	(AIIMS)All India Institutes of Medical Sciences	28.567861, 77.208415	Hospital	Retrospective					Blood	5ml		Stokes disc diffusion method	BSAC			44	NA				NA	NA	8	9		0	NA		0	NA	NA	NA	NA					NA
42		10.1016/s0140-6736(99)00637-6	Sood S	1999	1997	1997	12 mon	New Delhi	New Delhi	(AIIMS)All India Institutes of Medical Sciences	28.567861, 77.208415	Hospital	Retrospective					Blood	5ml		Stokes disc diffusion method	BSAC			54	NA				NA	NA	6	7		0	NA		0	NA	NA	NA	NA					NA
43		10.1016/s0140-6736(99)00637-6	Sood S	1999	1998	1998	12 mon	New Delhi	New Delhi	(AIIMS)All India Institutes of Medical Sciences	28.567861, 77.208415	Hospital	Retrospective					Blood	5ml		Stokes disc diffusion method	BSAC			60	NA				NA	NA	5	2		0	NA		0	NA	NA	NA	NA					NA
44	32	PMCID: 11217269	Das U	2000	Jan 1997-Dec 1998	1998	24 mon	Odisha	Rourkela	Ispat General hospital	22.263477, 84.866576	Hospital	Retrospective					Blood			Kirby-Bauer disk diffusion		Yes		715	NA				NA	NA	56/415	138/390	180/380	10/405	NA		0/100	10/295	NA	NA	NA					NA
45	33	10.1177/004947550003000404	Kabra SK	2000	NA	NA	NA	Gujarat	Ahmedabad	VS General Hospital, Ellis Bridge	23.021849, 72.570599	Hospital	Prospective			Paediatric-Mean age 8 year		Blood			NA				100	80				NA	NA	92	84	98	0	NA		0	0	NA	NA	NA					NA
46	34	PMCID: 10882709	Nath G	2000	1998	1998	12 mon	Uttar Pradesh	Varanasi	Banaras Hindu University	25.274484, 82.999547	Hospital	NA					NA			Disc diffusion	NCCLS			22	NA				NA	NA	7	8	2	0	2		0	NA	NA	NA	NA		2		10	NA
47	35	Accession Number: 12583416	Sanghavi SK	2000	May-Oct 1998	1998	6 mon	Maharashtra	Pune	KEM Hospital	18.520023, 73.866976	Hospital	NA		IP only	?All age	NA	Blood, stool(3),pus(1)							41	14				NA	NA	22	14	22	0	NA		NA	0	NA	NA	NA				1	NA
48	36	10.1590/S1413-86702002000600003	Gautam V	2002	May-Aug	1997	4 mon	Haryana	Rohtak	Postgraduate Institute of Medical Sciences	28.881263, 76.607124	Hospital	NA		OPD+IP	NA	NA	Blood			Stokes disc diffusion method	Standard method interpretation	Yes		56	2				NA	NA	33	41	15	6	NA		NA	15	NA	NA	NA					NA
49		10.1590/S1413-86702002000600003	Gautam V	2002	May-Aug	1998	4 mon	Haryana	Rohtak	Postgraduate Institute of Medical Sciences	28.881263, 76.607124	Hospital	NA		OPD+IP	NA	NA	Blood			Stokes disc diffusion method	Standard method interpretation	Yes		38	6				NA	NA	22	24	20	9	NA		NA	9	NA	NA	NA					NA
50		10.1590/S1413-86702002000600003	Gautam V	2002	May-Aug	1999	4 mon	Haryana	Rohtak	Postgraduate Institute of Medical Sciences	28.881263, 76.607124	Hospital	NA		OPD+IP	NA	NA	Blood			Stokes disc diffusion method	Standard method interpretation	Yes		42	7				NA	NA	24	29	25	16	NA		NA	11	NA	NA	NA					NA
51		10.1590/S1413-86702002000600003	Gautam V	2002	May-Aug	2000	4 mon	Haryana	Rohtak	Postgraduate Institute of Medical Sciences	28.881263, 76.607124	Hospital	NA		OPD+IP	NA	NA	Blood			Stokes disc diffusion method	Standard method interpretation	Yes		134	10				NA	NA	70	74	117	17	NA		17	24	NA	NA	NA					NA
52		10.1590/S1413-86702002000600003	Gautam V	2002	May-Aug	2001	4 mon	Haryana	Rohtak	Postgraduate Institute of Medical Sciences	28.881263, 76.607124	Hospital	NA		OPD+IP	NA	NA	Blood			Stokes disc diffusion method	Standard method interpretation	Yes		166	13				NA	NA	80	131	141	32	NA		17	20	NA	NA	NA					NA
53	37	10.1053/jinf.2002.0985	Mehta M	2002	Jan 2000-June 2001	2000	18 mon	Chandigarh	Chandigarh	Government Medical College	30.709806, 76.781418	Hospital	Retrospective					Blood			Stokes disc diffusion method				45	NA				NA	NA	11	30	0	0	NA		0	NA	NA	NA	NA		0		0	NA
54	38	10.1177/004947550303300329	Kadappu KK	2003	Nov 1998-June 2001	2000	32 mon	Karnataka	Manipal	Kasturba Medical College hospital	13.353104, 74.789166	Hospital	Prospective					Blood &Bone marrow							40	21				NA	NA	38	34	33	11	NA		6	NA	NA	NA	NA					NA
55	39	Accession Number: 37456005	Tankhiwale SS	2003	2002	2002	12 mon	Maharashtra	Nagpur	Indira Gandhi Medical College	21.153751, 79.093687	Hospital	NA			NA	NA	Blood			NA(but other paratyphi study mentions disc diffusion)				23	7				NA	NA	10 (by MIC)			4	NA		NA	0	NA	NA	NA					NA
56	40	PMCID: 15347861	Madhulika U	2004	Jan 2002-Nov 2003	2002	23 mon	Pondicherry	Pondicherry	(JIPMER) Jawaharlal Institute of Postgraduate Medical Education & Research	11.950410, 79.799656	Hospital	NA			NA	NA	Blood		157	Kirby-Bauer disk diffusion	NCCLS			157	NA				131/143	NA	85	94	102	28	NA		0	NA	NA	NA	NA					NA
57	41	10.1016/j.diagmicrobio.2003.12.002	Rupali P	2004	Feb-July 2000	2000	7 mon	Tamil Nadu	Vellore	(CMC) Christian Medical College, Vellore	12.927623, 79.134934	Hospital	NA		IP only	All age		Blood			Disc diffusion	NCCLS			109	54				NA	NA	55		55	NA	NA		NA	NA	NA	NA	NA					NA
58	42	10.1159/000077808	Safdar A	2004	Jan 1999-May 2001	2000	29 mon	Punjab	Ludhiana	(CMC) Christian Medical College and Hospital	30.911037, 75.863592	Hospital	Prospective			All age	NA	Blood &Stool			Disc diffusion	NCCLS			101	20				NA	NA	44	ND		0	NA		0	NA	NA	NA	NA					NA
59	43	10.4103/0255-0857.16054	Chowta MN	2005	1999-2001	2000	36 mon	Karnataka	Mangalore	Kasturba Medical College hospital	12.860517, 74.848803	Hospital	Retrospective					Blood			NA				11	NA				NA	NA	7	6	7	2	NA		0	NA	NA	NA	NA					NA
60	44	10.1128/AAC.49.4.1662-1663.2005	Dutta S	2005	May 2003-July 2004	2004	15 mon	West Bengal	Kolkata	2 urban slums		Community	Prospective surveillance					Blood		132	Kirby-Bauer disk diffusion & MIC by E test				132	NA				NA	NA	17	17	19/130	13/131	2		0/129	NA	NA	NA	NA					NA
61		10.1128/AAC.49.4.1662-1663.2005	Dutta S	2005	1998-1999	1999	12 mon	West Bengal	Kolkata	2 urban slums		Community	Retrospective					Blood			Kirby-Bauer disk diffusion & MIC by E test				26	NA				NA	NA	13	15	17	0	NA		0	NA	NA	NA	NA					NA
62		10.1128/AAC.49.4.1662-1663.2005	Dutta S	2005	1991-1992	1992	12 mon	West Bengal	Kolkata	2 urban slums		Community	Retrospective					Blood			Kirby-Bauer disk diffusion & MIC by E test				221	221				NA	NA	221	221	221	0	NA		NA	NA	NA	NA	NA					NA
63	45	10.1186/1471-2334-5-37	Kadhiravan T	2005	Nov 2001-Oct 2003	2002	24 mon	New Delhi	New Delhi	(AIIMS)All India Institutes of Medical Sciences	28.567861, 77.208415	Hospital	Prospective		OPD+IP	All age	6 mon-39yrs (mean age 15 +-9), mainly children	Blood		60	Disc diffusion & MIC by E test	NCCLS 2000			60	22				47	NA	26	28	30	0	NA		0	NA	NA	NA	NA					NA
64	46	10.1016/s0377-1237(05)80011-5	Misra RN	2005	Nov-Dec 2000	2000	2 mon	Maharashtra	Mumbai	Service hospital Mumbai		Outbreak	Prospective		military garrison- water contamination of water pipeline	2.5-72year		Blood &Bone marrow			Stokes disc diffusion method				96	96				NA	NA	96	96	96	NA	NA		0	NA	NA	NA	NA					NA
65	47	10.4103/0255-0857.16601	Reddy KR	2005	March-Sept 2002	2002	7 mon	Tamil Nadu	Chennai	Sri Ramachandra Medical College	13.040733, 80.142869	Hospital	NA			NA	NA	Blood &Bone marrow			Disc diffusion	NCCLS	Yes		63	35				NA	NA				0	NA		0	0	NA	NA	NA					NA
66	48	PMCID: 16926466	Das U	2006	Jan 2003-June 2004	2003	18 mon	Odisha	Rourkela	Ispat General hospital	22.263477, 84.866576	Hospital	NA		OPD+IP	All age	79.4% children	Blood		105	Kirby-Bauer disk diffusion	NCCLS			105	11				NA	NA	20	18	25	3	NA		0	3	NA	NA	NA					NA
67	49	10.4103/0255-0857.19894	Lakshmi V	2006	2001-2002	2002	24 mon	Andhra Pradesh	Hyderabad	Nizam's Institute of Medical Sciences	17.421937, 78.452017	Hospital	NA					Blood			Mini API ID32E strip (France)	NCCLS			26	NA				25	NA	14	19	17	1	1		2	NA	NA	NA	2	1				NA
68		10.4103/0255-0857.19894	Lakshmi V	2006	2003	2003	12 mon	Andhra Pradesh	Hyderabad	Nizam's Institute of Medical Sciences	17.421937, 78.452017	Hospital	NA					Blood			Mini API ID32E strip (France)	NCCLS			22	NA				22	NA	9	11	7	1	2		1	NA	NA	NA	1	0				NA
69		10.4103/0255-0857.19894	Lakshmi V	2006	2004	2004	12 mon	Andhra Pradesh	Hyderabad	Nizam's Institute of Medical Sciences	17.421937, 78.452017	Hospital	NA					Blood			Mini API ID32E strip (France)	NCCLS			12	NA				11	NA	4	8	5	2	0		0	NA	NA	NA	0	0				NA
70	50	10.4103/0255-0857.25182	Manchanda V	2006	May 2004-April 2005	2004	12 mon	New Delhi	New Delhi	Chacha Nehru Superspeciality Children Hospital	28.652970, 77.268705	Hospital	Prospective			Children	NA	Blood			Disc diffusion	NCCLS	Yes		56	NA				48	NA	3	1	17	14	11		NA	0	0	NA	0					14 (IR)
71	51	10.1017/s0950268805005844	Mohanty S	2006	Jan-Dec	1999	12 mon	New Delhi	New Delhi	(AIIMS)All India Institutes of Medical Sciences	28.567861, 77.208415	Hospital	Retrospective lab records			Paediatric&adults		Blood	3-5ml adult, 1-2ml children		Disc diffusion	NCCLS			110	27				59	NA	29	34	33	0	NA		0		NT	NA	NA					NA
72		10.1017/s0950268805005844	Mohanty S	2006	Jan-Dec	2000	12 mon	New Delhi	New Delhi	(AIIMS)All India Institutes of Medical Sciences	28.567861, 77.208415	Hospital	Retrospective lab records			Paediatric&adults		Blood	3-5ml adult, 1-2ml children		Disc diffusion	NCCLS			103	38				75	NA	40	43	39	0	NA		0	NA	NT	NA	NA					NA
73		10.1017/s0950268805005844	Mohanty S	2006	Jan-Dec	2001	12 mon	New Delhi	New Delhi	(AIIMS)All India Institutes of Medical Sciences	28.567861, 77.208415	Hospital	Retrospective lab records			Paediatric&adults		Blood	3-5ml adult, 1-2ml children		Disc diffusion	NCCLS			125	61				93	NA	61	73	72	0	NA		0	NA	NT	NA	NA					NA
74		10.1017/s0950268805005844	Mohanty S	2006	Jan-Dec	2002	12 mon	New Delhi	New Delhi	(AIIMS)All India Institutes of Medical Sciences	28.567861, 77.208415	Hospital	Retrospective lab records			Paediatric&adults		Blood	3-5ml adult, 1-2ml children		Disc diffusion	NCCLS			85	16				64	NA	26	23	26	0	NA		0	NA	NT	NA	NA					NA
75		10.1017/s0950268805005844	Mohanty S	2006	Jan-Dec	2003	12 mon	New Delhi	New Delhi	(AIIMS)All India Institutes of Medical Sciences	28.567861, 77.208415	Hospital	Retrospective lab records			Paediatric&adults		Blood	3-5ml adult, 1-2ml children		Disc diffusion	NCCLS			107	26				88	NA	37	50	38	0	NA		0	NA	0	NA	NA					NA
76		10.1017/s0950268805005844	Mohanty S	2006	Jan-Dec	2004	12 mon	New Delhi	New Delhi	(AIIMS)All India Institutes of Medical Sciences	28.567861, 77.208415	Hospital	Retrospective lab records			Paediatric&adults		Blood	3-5ml adult, 1-2ml children		Disc diffusion	NCCLS			99	13				87	NA	17	66	32	1	NA		0	NA	0	NA	NA					NA
77	52	WOS:000240574900018	Ray P	2006	Feb 2002-Feb 2003	2002	13 mon	Chandigarh	Chandigarh	Nehru, PGI	30.759912, 76.776321	Hospital	NA		OPD+IP	NA	NA	Blood			Disc diffusion & MIC	NCCLS			70	13				50	NA	19	13	13	19	NA		NA	0	NA	NA	NA					NA
78	53	10.1016/j.trstmh.2006.02.015	Walia M	2006	Jan 2001-Dec 2003	2002	36 mon	New Delhi	New Delhi	Safdarjang Hospital	28.568168, 77.205831	Hospital	Retrospective					Blood			Disc diffusion	NCCLS			304	60			0	226	NA	90	116	88	0	NA	0	NA	NA	NA	NA	NA					NA
79	54	10.1016/s0377-1237(07)80005-0	Banerjee CA	2007	31 March-17 May	2003	48 days	Maharashtra	Maharashtra	local military hospital. Armed Forces Medical College		Outbreak	Prospective	sewage contamination of water pipeline	military personnel	17-21 yrs		Blood		60	disc diffusion & MIC				60	60				NA	NA	60	60	60	0	NA		NA	NA	NA	NA	0					NA
80	55	10.1016/s0377-1237(07)80136-5	Bhatia JK	2007	Received for publication in July 2005	2004	36 mon	Uttar Pradesh	Mathura	Military Hospital, Mathura	27.488411, 77.687817	Hospital	NA				16-43 (mean=24.7)	Blood		25					25	NA				0	NA	1/24.0	06/12.0		3/22.0	0		0	NA	NA	NA	NA					NA
81	56	10.1099/jmm.0.47170-0	Capoor MR	2007	2001	2001	12 mon	New Delhi	New Delhi	Vardhman Mahaveer Medical College	28.569060, 77.202926	Hospital	NA					?Blood			Kirby-Bauer Disc diffusion & MIC by agar dilution	CLSI 2006	Yes		178	57				91	NA	73	57	57	1	NA		1	NA	0	NA	NA	0				NA
82		10.1099/jmm.0.47170-0	Capoor MR	2007	Aug 2005-Aug 2006	2006	13 mon	New Delhi	New Delhi	Vardhman Mahaveer Medical College	28.569060, 77.202926	Hospital	NA					?Blood							198	NA				182	NA	15	14	22	30	NA		0	NA	0	NA	NA	0				NA
83	57	Accession Number: 46953993	Garg A	2007	Oct 2002- Sept 2004	2003	24 mon	Uttar Pradesh	Varanasi	Sir Sunderlal Hospital	25.277771, 83.000454	Hospital	Retrospective		OPD+IP	All age	NA	Blood	5ml adult,1-2ml children		Kirby-Bauer disk diffusion	NCCLS			66	NA				NA	NA	46	36	48	20	NA		5	NA	NA	NA	NA				30	NA
84	58	10.1016/j.trstmh.2006.05.009	Joshi S	2007	Jan-Dec 2004	2004	12 mon	Karnataka	Bangalore	Manipal hospital	12.958422, 77.648869	Hospital	NA			NA	NA	Blood		79	Disc diifusion				25	NA				17	NA	1	3	0	7	NA		0	NA	NA	NA	NA					NA
85	59	10.1007/s12098-007-0024-z	Kumar R	2007	May 2002-April 2004	2003	24 mon	New Delhi	New Delhi	Batra hospital	28.598880, 77.226768	Hospital	Prospective clinical trial			only paediatric,upto 12 years		Blood		93	NA	NA			93	62				NA	NA	62	69	64	24	7		2	22	NA	NA	NA					NA
86	60	PMCID: 17642505	Sen B	2007	2003-2005	2004	36 mon	West Bengal	Kolkata	2 urban slums		Community	Prospective surveillance					Blood		195	Kirby-Bauer disk diffusion	CLSI	Yes		195	28				123	NA	32	28	33	10	2	0	0	NA	NA	NA	NA					NA
87	61	PMCID: 18702385	Jog S	2008	Jan-Dec	2003	12 mon	Maharashtra	Mumbai	Hinduja National Hospital, Mahim	19.033669, 72.838193	Hospital	Retrospective	disc diffusion				Blood,Bone marrow, stool							29	1				20	NA				NA	NA		0	NA	NA	NA	NA					NA
88		PMCID: 18702385	Jog S	2008	Jan-Dec	2004	12 mon	Maharashtra	Mumbai	Hinduja National Hospital, Mahim	19.033669, 72.838193	Hospital	Retrospective					Blood,Bone marrow, stool							24	1				17	NA				NA	NA		0	NA	NA	NA	NA					NA
89		PMCID: 18702385	Jog S	2008	Jan-Sept	2005	9 mon	Maharashtra	Mumbai	Hinduja National Hospital, Mahim	19.033669, 72.838193	Hospital	Retrospective					Blood,Bone marrow, stool							20	3				15	NA				NA	NA		0	NA	NA	NA	NA					NA
90	62	10.1099/jmm.0.2008/001719-0	Kumar S	2008	Jan-Dec	1999	12 mon	New Delhi	New Delhi	Lok Nayak Hospital	28.638949, 77.238231	Hospital	Prospective			Mainly Paediatric, 6-15 yrs+ (including 8 day neonate)		Blood	5-10ml adults, 2-3ml children		Kirby-Bauer disk diffusion	CLSI			47	16				1	NA	19	19	17	0	0		1	1	NA	NA	NA		5			NA
91		10.1099/jmm.0.2008/001719-0	Kumar S	2008	Jan-Dec	2002	12 mon	New Delhi	New Delhi	Lok Nayak Hospital	28.638949, 77.238231	Hospital	Prospective					Blood			Kirby-Bauer disk diffusion	CLSI			48	28				4	NA	29	30	29	4	1		5	2	NA	NA	NA		8			NA
92		10.1099/jmm.0.2008/001719-0	Kumar S	2008	Jan-Dec	2005	12 mon	New Delhi	New Delhi	Lok Nayak Hospital	28.638949, 77.238231	Hospital	Prospective					Blood			Kirby-Bauer disk diffusion	CLSI			45	30				10	NA	33	31	36	10	5		7	5	NA	NA	NA		9			NA
93	63	10.4103/0255-0857.38858	Raveendran R	2008	Jan 2005-Aug 2006	2005	20 mon	New Delhi	New Delhi	Sir Gangaram Hospital	28.638575, 77.189576	Hospital	NA			NA	NA	Blood			Kirby-Bauer disk diffusion	CLSI			431	64				392	NA	64	64	102	24	NA		0	NA	NA	NA	NA					NA
94	64	10.1258/td.2007.070271	Vidyalakshmi K	2008	Jan 2005-Dec 2006	2006	24 mon	Karnataka	Mangalore	Kasurba Medical college	12.860517, 74.848803	Hospital	NA			Adults mainly	24.9+-11.6	Blood			Disc diffusion	CLSI			71	1				33	NA	3	1	3	0	0		0	NA	NA	NA	NA					NA
95	65	10.1099/jmm.0.47853-0	Capoor MR	2009	2006-2007	2007	24 mon	New Delhi	New Delhi	Vardhman Mahaveer Medical College, Safdarjung Hospital, Majeedia Hospital	28.569060, 77.202926	Hospital	NA			NA	NA	Blood			MIC mainly & Kirby-Bauer disk diffusion	CLSI 2006	Yes		149	6			1	NA	NA				41	37		1	NA	3	NA	NA	1				1		0
96	66	10.1016/s0377-1237(09)80093-2	Gupta S	2009	Receieved for publication in Sept 2008	2008	NA	Karnataka	Bangalore	Command Hospital Air Force	12.964696, 77.628054	Hospital	Retrospective					Blood			NA				65	0				56	NA	0	7		10	NA		0	0	NA	NA	NA					NA
97	67	10.1258/td.2008.070452	Gupta V	2009	Jan 2006-May 2007	2006	17 mon	Punjab	Chandigarh	Government Medical College	30.710278, 76.781031	Hospital	NA			NA	NA	Blood			Kirby-Bauer disc diffusion	CLSI			87	3				83	NA	6	25	12	3	NA		NA	0	NA	NA	0					NA
98	68	WOS:000278855400011	Arora D	2010	Jan-Dec	2002	12 mon	Karnataka	Manipal	Kasturba Medical college hospital	13.353104, 74.789166	Hospital	NA			NA	NA	Blood &Bone marrow			Kirby Bauer disk diffusion	NCCLS	Yes		58	31	1			NA	NA	33	31	43	4	NA		0	NA	NA	NA	NA					NA
99		WOS:000278855400011	Arora D	2010	Jan-Dec	2003	12 mon	Karnataka	Manipal	Kasturba Medical college hospital	13.353104, 74.789166	Hospital	NA			NA	NA	Blood &Bone marrow			Kirby Bauer disk diffusion	NCCLS	Yes		45	20	2			NA	NA	35	28	37	1	NA		0	NA	NA	NA	NA					NA
100		WOS:000278855400011	Arora D	2010	Jan-Dec	2004	12 mon	Karnataka	Manipal	Kasturba Medical college hospital	13.353104, 74.789166	Hospital	NA			NA	NA	Blood &Bone marrow			Kirby Bauer disk diffusion	NCCLS	Yes		45	15	1			NA	NA	28	27	24	5	NA		0	NA	NA	NA	NA					NA
101		WOS:000278855400011	Arora D	2010	Jan-Dec	2005	12 mon	Karnataka	Manipal	Kasturba Medical college hospital	13.353104, 74.789166	Hospital	NA			NA	NA	Blood &Bone marrow			Kirby Bauer disk diffusion	NCCLS	Yes		38	16	1			NA	NA	21	24	25	0	NA		0	NA	NA	NA	NA					NA
102		WOS:000278855400011	Arora D	2010	Jan-Dec	2006	12 mon	Karnataka	Manipal	Kasturba Medical college hospital	13.353104, 74.789166	Hospital	NA			NA	NA	Blood &Bone marrow			Kirby Bauer disk diffusion	NCCLS	Yes		25	4	1			NA	NA	6	10	6	1	NA		0	NA	NA	NA	NA					NA
103		WOS:000278855400011	Arora D	2010	Jan-Dec	2007	12 mon	Karnataka	Manipal	Kasturba Medical college hospital	13.353104, 74.789166	Hospital	NA			NA	NA	Blood &Bone marrow			Kirby Bauer disk diffusion	NCCLS	Yes		11	0	0			NA	NA	1	4	3	2	NA		0	NA	NA	NA	NA					NA
104		WOS:000278855400011	Arora D	2010	Jan-Oct	2008	10 mon	Karnataka	Manipal	Kasturba Medical college hospital	13.353104, 74.789166	Hospital	NA			NA	NA	Blood &Bone marrow			Kirby Bauer disk diffusion	NCCLS	Yes		18	0	0			NA	NA	3	3	1	1	NA		0	NA	NA	NA	NA					NA
105	69	10.4103/0255-0857.58730	Verma S	2010	Jan-Dec	2000	12 mon	Himachal Pradesh	Shimla	Indira Gandhi Medical College and Hospital	31.106536, 77.182230	Hospital	Retrospective			?All age	Mean age-25.7yr	Blood &Bone marrow			Kirby Bauer disk diffusion	CLSI			28	NA				14	NA		25	10	1	NA		NA	NA	NA	2	2		3			NA
106		10.4103/0255-0857.58730	Verma S	2010	Jan-Dec	2001	12 mon	Himachal Pradesh	Shimla	Indira Gandhi Medical College and Hospital	31.106536, 77.182230	Hospital	Retrospective			?All age	Mean age-25.7yr	Blood &Bone marrow							18	NA				3	NA		0	8	1	NA		NA	NA	NA	0	0		6			NA
107		10.4103/0255-0857.58730	Verma S	2010	Jan-Dec	2002	12 mon	Himachal Pradesh	Shimla	Indira Gandhi Medical College and Hospital	31.106536, 77.182230	Hospital	Retrospective			?All age	Mean age-25.7yr	Blood &Bone marrow							18	NA				12	NA		10	9	0	NA		NA	NA	NA	4	0		1			NA
108		10.4103/0255-0857.58730	Verma S	2010	Jan-Dec	2003	12 mon	Himachal Pradesh	Shimla	Indira Gandhi Medical College and Hospital	31.106536, 77.182230	Hospital	Retrospective			?All age	Mean age-25.7yr	Blood &Bone marrow							22	NA				22	NA		4	8	3	NA		NA	NA	NA	2	1		7			NA
109		10.4103/0255-0857.58730	Verma S	2010	Jan-Dec	2004	12 mon	Himachal Pradesh	Shimla	Indira Gandhi Medical College and Hospital	31.106536, 77.182230	Hospital	Retrospective			?All age	Mean age-25.7yr	Blood &Bone marrow							30	NA				28	NA		13	15	4	NA		NA	NA	NA	4	5		10			NA
110		10.4103/0255-0857.58730	Verma S	2010	Jan-Dec	2005	12 mon	Himachal Pradesh	Shimla	Indira Gandhi Medical College and Hospital	31.106536, 77.182230	Hospital	Retrospective			?All age	Mean age-25.7yr	Blood &Bone marrow							33	NA				29	NA		8	9	9	NA		2	NA	NA	2	3		3			NA
111		10.4103/0255-0857.58730	Verma S	2010	Jan-June	2006	6 mon	Himachal Pradesh	Shimla	Indira Gandhi Medical College and Hospital	31.106536, 77.182230	Hospital	Retrospective			?All age	Mean age-25.7yr	Blood &Bone marrow							10	NA				0	NA		0	2	0	NA		0	NA	NA	0	0		5			NA
112	70	Accession Number: 359999327	Yashvanth R	2010	Aug 2005-June 2007	2006	23 mon	Karnataka	Mangalore	A J Medical college	12.899740, 74.846074	Hospital	NA			NA	NA	Blood			Kirby-Bauer disk diffusion	CLSI			77	NA				59	NA	2	1	2	0	0		0	NA	NA	NA	NA					NA
113	71	10.1007/s13312-011-0093-y	Aggarwal A	2011	Receieved for publication in May 2010	2010	NA	New Delhi &Kolkata	New Delhi &Kolkata	University College of Medical Sciences and Guru Tegh Bahadur Hospital, New Delhi;Institute of Child Health,Kolkata	28.683233, 77.309970	Hospital	Prospective clinical trial		only OPD of 2 centers	2-12 years		Blood			Kirby-Bauer disk diffusion				17	0				14	NA	0	0	1	4	3		0	NA	0	NA	NA					4
114	72	10.4103/0975-7406.90106	Alam MS	2011	July-Dec 2009	2009	6 mon	New Delhi	New Delhi	Majeedia hospital	28.513875, 77.251968	Hospital	Prospective			All age	NA	Blood			Kirby-Bauer disk diffusion	CLSI			28	NA				NA	NA	1/11.0	13/28		1/16.0	NA		NA	5/20.0	NA	2/19.0	NA		2/20.0			NA
115	73	PMC3103178	Bhattacharya SS	2011	Jan 2005-Dec 2008	2007	48 mon	Odisha	Rourkela	Ispat General Hospital	22.263477, 84.866576	Hospital	Retrospective			Adult&Children		Blood			Kirby-Bauer disk diffusion	CLSI	Yes		234	NA				NA	NA	21	50	64	4	NA		7	7	NA	NA	NA					NA
116	74	10.1016/S1201-9712%2811%2960180-X	Jain S	2011	2005-2008	2007	48 mon	Uttar Pradesh	Lucknow	Sanjay Gandhi Postgraduate Institute of Medical Sciences	26.743630, 80.945195	Hospital	NA					Blood			Disc diffusion & MIC with E test for Azithro	CLSI & BSAC			80	4			0	70	NA	5			NA	NA		NA	NA	NA	NA	NA					27
117	75	Accession Number: 364051729	Muthu G	2011	Oct 2007-Dec 2009	2008	27 mon	Tamil Nadu	Chennai	Dr. ALM PG IBMS, University of Madras	12.979578, 80.244604	Hospital	NA			NA	NA	Blood, Bone marrow & stool(1)			Disc diffusion	CLSI			133	3				128	NA	3	36	3	8	NA		2	28	NA	NA	NA					NA
118	76	10.1007/s10389-011-0414-6	Sathimoorthi T	2011	April 2007-Mar 2010	2009	36 mon	Tamil Nadu	Tiruchirappalli district	4 ZONES-Palakari zone (south) more cases		Community	Prospective randomised active surveillance					Blood & Stool			Disc diffusion	CLSI 2003			117	NA				112	NA	117	64	0	8	NA		0	0	NA	NA	NA					NA
119	77	10.1371/journal.pntd.0001490	Holt KE	2012	May 2003-Dec 2006	2005	44 mon	West Bengal	Kolkata			Community	Prospective cluster RCT					Blood			Kirby Bauer disc diffusion & MIC	CLSI			372	43				200	NA				NA	NA		NA	NA	NA	NA	NA					NA
120	78	10.4103/2224-3151.206930	Joshi S	2012	Jan-Dec	2008	12 mon	AMR Network India	15 centers			Hospital, lab	Retrospective					Blood,few pus, urine, stool			Kirby Bauer disc diffusion & MIC	CLSI			430	NA				331	NA	17	22	17	4	NA		0	NA	NA	NA	NA					NA
121		10.4103/2224-3151.206930	Joshi S	2012	Jan-Dec	2009	12 mon	AMR Network India	15 centers			Hospital, lab	Retrospective					Blood,few pus, urine, stool			Kirby Bauer disc diffusion & MIC	CLSI			694	NA				541	NA	21	28	35	174	NA		21	NA	NA	NA	NA					NA
122		10.4103/2224-3151.206930	Joshi S	2012	Jan-Dec	2010	12 mon	AMR Network India	15 centers			Hospital, lab	Retrospective					Blood,few pus, urine, stool			Kirby Bauer disc diffusion & MIC	CLSI			1387	NA				1272	NA	69	153	83	569	NA		0	NA	NA	NA	NA					NA
123	79	10.4103/0970-0218.103475	Kumar A	2012	Jan 2005-Dec 2008	2007	48 mon	Karnataka	Manipal	Kasturba Medical college hospital	13.353104, 74.789166	Hospital	Retrospective case records			Adults & Children		NA			NA				106	NA				NA	NA	8	16	19	31	NA	4	4	NA	NA	NA	NA					NA
124	80	10.1111/j.1469-0691.2011.03546.x	Menezes G	2012	Jan-Dec	2005	12 mon	Pondicherry	Pondicherry	Government General hospital & (JIPMER)Jawaharlal Institute of Postgraduate Medical Education & Research	11.931792, 79.832906	Hospital	NA			All age	2-74 yrs(Median-43yr)	Blood			Kirby Bauer disc diffusion & MIC for cipro	CLSI (2007)	Yes		70	31				51	NA				0	NA		0	NA	NA	NA	0					NA
125		10.1111/j.1469-0691.2011.03546.x	Menezes G	2012	Jan-Dec	2006	12 mon	Pondicherry	Pondicherry	Government General hospital & (JIPMER)Jawaharlal Institute of Postgraduate Medical Education & Research	11.931792, 79.832906	Hospital	NA			All age	2-74 yrs(Median-43yr)	Blood			Kirby Bauer disc diffusion & MIC for cipro	CLSI (2007)	Yes		76	26				57	NA				5	NA		0	NA	NA	NA	0					NA
126		10.1111/j.1469-0691.2011.03546.x	Menezes G	2012	Jan-Dec	2007	12 mon	Pondicherry	Pondicherry	Government General hospital & (JIPMER)Jawaharlal Institute of Postgraduate Medical Education & Research	11.931792, 79.832906	Hospital	NA			All age	2-74 yrs(Median-43yr)	Blood			Kirby Bauer disc diffusion & MIC for cipro	CLSI (2007)	Yes		63	17				48	NA				8	NA		0	NA	NA	NA	0					NA
127		10.1111/j.1469-0691.2011.03546.x	Menezes G	2012	Jan-Dec	2008	12 mon	Pondicherry	Pondicherry	Government General hospital & (JIPMER)Jawaharlal Institute of Postgraduate Medical Education & Research	11.931792, 79.832906	Hospital	NA			All age	2-74 yrs(Median-43yr)	Blood			Kirby Bauer disc diffusion & MIC for cipro	CLSI (2007)	Yes		69	0				58	NA				9	NA		0	NA	NA	NA	0					NA
128		10.1111/j.1469-0691.2011.03546.x	Menezes G	2012	Jan-Dec	2009	12 mon	Pondicherry	Pondicherry	Government General hospital & (JIPMER)Jawaharlal Institute of Postgraduate Medical Education & Research	11.931792, 79.832906	Hospital	NA			All age	2-74 yrs(Median-43yr)	Blood			Kirby Bauer disc diffusion & MIC for cipro	CLSI (2007)	Yes		59	0				50	NA				5	NA		0	NA	NA	NA	0					NA
129	81	10.2147/idr.S30043	Pathak A	2012	Nov 2007-Feb 2009	2008	15 mon	Madhya Pradesh	Ujjain	RD Gardi Medical College	23.232703, 75.811544	Hospital	Prospective			Adult&Children		Blood			Kirby Bauer disc diffusion	CLSI			21	NA				17	NA	1	18	18	14	15		3	NA	NT	NA	NA					NA
130	82	10.4103/0255-0857.93017	Rai S	2012	2005-2008	2007	48 mon	New Delhi	New Delhi	University College of Medical Sciences and Guru Tegh Bahadur Hospital,Dilshad Garden	28.683233, 77.309970	Hospital	Retrospective HIS system					Blood			Disc diffusion & MIC with E test	CLSI+BSAC (Azithro)	Yes		80	4			0	70	NA	5			NA	NA		NA	NA	NA	NA	NA					27
131	83	10.3329/bjms.v11i1.9821	Sabiha ST	2012	NA	2011	12 mon	Maharashtra	Lathur	MIMSR Medical College	18.429605, 76.578502	Hospital	NA			NA	NA	Blood & Stool			Kirby Bauer disc diffusion				20	NA				NA	NA	5	13	18	2	NA		NA	NA	NA	NA	NA				8	NA
132	84	10.4103/0974-2727.105585	Shetty AK	2012	June 2009-Aug 2011	2010	27 mon	Karnataka	Mangalore	Father Muller Medical college	12.866191, 74.862299	Hospital	Prospective		OPD+IP	NA	NA	Blood			Kirby Bauer disc diffusion	CLSI			85	2				69	NA	3	5	2	3	NA		0	NA	NA	NA	NA					NA
133	85	PMC3461725	Thamizhmani R	2012	May 2009-Oct 2010	2010	18 mon	Andaman & Nicobar Islands	Port Blair	G.B. Pant hospital& INHS Dhanwantari	11.675737, 92.746820	Hospital	Prospective		OPD+IP	All age	NA	Blood & Stool			Kirby Bauer disc diffusion	CLSI	Yes		6	0				6	NA	0	6	6	6	5		0	NA	0	NA	NA		1	4		6
134	86	PMC3724263	Choudhary A	2013	May 2009-June 2011	2010	26 mon	Tamil Nadu	Chennai	Apollo hospital	13.072140, 80.204744	Hospital	NA			NA	NA	Blood			Kirby Bauer Disc diffusion& MIC E test	CLSI	Yes		186	0				ND	NA	0	ND	ND	ND	NA		0	NA	NA	NA	NA					NA
135	87	10.4103/0255-0857.115641	Garg A	2013	Feb 2012-Jan 2013	2012	12 mon	Himachal Pradesh	Shimla	Indira Gandhi Medical College and Hospital	31.106536, 77.182230	Hospital	Prospective					Blood			Kirby Bauer disc diffusion & MIC				17	0				16	NA	0		1	17	NA		ND	NA	NA	NA	NA					0
136	88	PMC3773355	Gupta V	2013	2008	2008	12 mon	Chandigarh	Chandigarh	Government Medical College Hospital,Sector 32	30.710278, 76.781031	Hospital	NA		OPD+IP	All age	Majority children<12 yr(54.6%)	Blood	5ml		Kirby-Bauer disk diffusion & MIC by agar dilution & E test	CLSI			41	NA				37	NA	1	14	4	0	NA		0	0	NA	NA	NA					0
137		PMC3773355	Gupta V	2013	2009	2009	12 mon	Chandigarh	Chandigarh	Government Medical College Hospital,Sector 32	30.710278, 76.781031	Hospital	NA		OPD+IP	All age	Majority children<12 yr(54.6%)	Blood	5ml		Kirby-Bauer disk diffusion & MIC by agar dilution & E test	CLSI			91	NA				91	NA	0	91	0	0	NA		0	0	NA	NA	NA					0
138		PMC3773355	Gupta V	2013	2010	2010	12 mon	Chandigarh	Chandigarh	Government Medical College Hospital,Sector 32	30.710278, 76.781031	Hospital	NA		OPD+IP	All age	Majority children<12 yr(54.6%)	Blood	5ml		Kirby-Bauer disk diffusion & MIC by agar dilution & E test	CLSI			125	NA				125	NA	0	70	2	17	NA		0	0	NA	NA	NA					0
139	89	10.3855/jidc.3030	Jain S	2013	Jan-Dec	2010	12 mon	New Delhi	New Delhi	BLK Superspeciality Hospital, Pusa Road	28.643322, 77.179705	Hospital	Retrospective			9mon-55 yrs (mean age 14.2 year)		Blood			Phoenix & Kirby-Bauer disk diffusion	CLSI, BSAC (Azithro)			108	9 in 3 yrs				101	NA	3	4	0	ND	NA		0	NA	1	NA	NA					3
140		10.3855/jidc.3030	Jain S	2013	Jan-Dec	2011	12 mon	New Delhi	New Delhi	BLK Superspeciality Hospital, Pusa Road	28.643322, 77.179705	Hospital	Retrospective			9mon-55 yrs (mean age 14.2 year)		Blood			Phoenix & Kirby-Bauer disk diffusion	CLSI, BSAC (Azithro)			107	NA				103	NA	5	7	4	NA	NA		0	NA	1	NA	NA					5
141		10.3855/jidc.3030	Jain S	2013	Jan-July	2012	7 mon	New Delhi	New Delhi	BLK Superspeciality Hospital, Pusa Road	28.643322, 77.179705	Hospital	Retrospective			9mon-55 yrs (mean age 14.2 year)		Blood			Phoenix & Kirby-Bauer disk diffusion	CLSI, BSAC (Azithro)			51	NA				51	NA	2	2	1	NA	NA		1	NA	1	NA	NA					9
142	90	PMC3799410	Kumar Y	2013	2008-2009	2009	24 mon	Maharashtra	14 hospitals			CRI Reference lab	NA			All age	1.5yr-69yr	Blood			Kirby-Bauer disk diffusion				128	6				120	NA	6	6	6	0	NA		NA	7	NA	NA	0					NA
143	91	10.1016/S1995-7645(13)60017-6	Singla N	2013	28 Dec 2009- 10 Jan 2010	2010	0.13 mon	Chandigarh	Chandigarh	Suburban area, Ram Darbar	30.691972, 76.789924	Outbreak	Retrospective		?Pipewater supply contamination	Adults & Children (1-32 years)		Blood		27	Kirby-Bauer disk diffusion	CLSI 2009			18	NA				18	NA	0	18	0	18	NA		0	0	NA	NA	NA					0
144	92	10.4103/0377-4929.125418	Venkatesh BM	2013	2012	2012	12 mon	Karnataka	Bangalore	Manipal Hospital,Hal Airport Road	12.958422, 77.648869	Hospital	NA			NA	NA	Blood			Kirby-Bauer disk diffusion & MIC for Cipro & Azithro	CLSI 2012			251	0				236	NA	0		0	213	NA		0	NA	NA	NA	NA					0
145	93	Accession Number: 372649783	Duggal S	2014	July 2011-June 2012	2012	12mon	New Delhi	New Delhi	Dr Baba Saheb Ambedkar Hospital, Rohini	28.713325, 77.114243	Hospital	Retrospective lab based			NA	NA	Blood			Kirby-Bauer disk diffusion	CLSI			29	NA				NA	NA	NA	3	11	11	NA		1	NA	NA	NA	NA					NA
146	94	10.1371/journal.pone.0101347	Dutta S	2014	Jan 2009-Dec 2011	2011	36 mon	West Bengal	Kolkata	Dr. B. C. Roy Post Graduate Institute of Pediatric Sciences Calcutta Medical Research Institute (CMRI), Apollo Gleneagles Hospital (AGH) and Advance Medical Research Institute (AMRI)	22.573771, 88.387410	3 hospitals	Prospective			Mainly paediatric<15 yrs+additional mean 24.5 years samples from other hospital		Blood	3-5ml		Kirby Bauer disc diffusion & MIC by E test	CLSI 2013	Yes		22	3				22	NA				6	NA	0	0	NA	NA	NA	NA					0
147		10.1371/journal.pone.0101347	Dutta S	2014	Jan-Dec 2012	2012	12 mon	West Bengal	Kolkata	Dr. B. C. Roy Post Graduate Institute of Pediatric Sciences Calcutta Medical Research Institute (CMRI), Apollo Gleneagles Hospital (AGH) and Advance Medical Research Institute (AMRI)	22.573771, 88.387410	3 hospitals	Prospective					Blood	3-5ml		Kirby Bauer disc diffusion & MIC by E test	CLSI 2013	Yes		27	4				26	NA				4	NA	0	0	NA	NA	NA	NA					0
148		10.1371/journal.pone.0101347	Dutta S	2014	Jan-June 2013	2013	6 mon	West Bengal	Kolkata	Dr. B. C. Roy Post Graduate Institute of Pediatric Sciences Calcutta Medical Research Institute (CMRI), Apollo Gleneagles Hospital (AGH) and Advance Medical Research Institute (AMRI)	22.573771, 88.387410	3 hospitals	Prospective					Blood	3-5ml		Kirby Bauer disc diffusion & MIC by E test	CLSI 2013	Yes		28	7				28	NA				5	NA	0	0	NA	NA	NA	NA					0
149	95	10.1099/jmm.0.068486-0	Elumalai S	2014	2007-2009; 2011-2012	2009	60 mon	Tamil Nadu	Chennai	Dr. ALM Post Graduate Institute of Basic Medical Sciences,University of Madras, Taramani,ESIC hospital,K.K.Nagar, Chennai	13.034772, 80.207346	Hospital& lab	?Retrospective			NA	NA	Blood			Kirby Bauer disc diffusion	CLSI 2011	Yes		101	ND				100	NA	5	5	4	1	0		2	0	0	NA	0	0				NA
150	96	10.4103/0255-0857.124292	Geetha VK	2014	June 2010-Oct 2011	2011	17 mon	Pondicherry	Pondicherry	(JIPMER)Jawaharlal Institute of Postgraduate Medical Education & Research	11.950410, 79.799656	Hospital	NA			All age	Average age 23.3yr	Blood			Kirby Bauer disc diffusion & MIC by Agar dilution for ceftri	CLSI 2012	Yes		36	2				36	NA				NA	NA		36	NA	NA	NA	NA					NA
151	97	Accession Number: 372649702	Mathew R	2014	Aug 2011-Jan 2012	2011	6 mon	Tamil Nadu	Chennai	Saveetha Medical College,Thandalam, Kanchipuram district	13.024347, 80.015715	Hospital	Prospective					Blood	5ml adults, 2ml Paediatric		Kirby Bauer disc diffusion	CLSI	Yes		29	NA				29	NA	0	2	0	1	1		0	NA	NA	NA	NA					NA
152	98	10.4066/amj.2014.2010	Srirangaraj S	2014	Jan 2012-June 2013	2012	18 mon	Pondicherry	Pondicherry	Mahatma Gandhi Medical College	11.812066, 79.778102	Hospital	Prospective					Blood			Kirby Bauer disc diffusion & MIC with E test				16	1				16	NA	1	1	2	16	NA		1	NA	NA	NA	NA					2
153	99		AMRSN-Annual report 2014	2014		2014		5 zones of India				Laboratory						Blood			Disc diffusion	CLSI	Yes		209	3				NA	NA	4/209	11/209	3/209	145/209	NA	NA	0/209	NA	0/209	NA	NA	NA	NA	NA	NA	NA	NA	NA
154	100	10.1093/trstmh/trv036	Misra R	2015	Jan-Dec	2013	12 mon	Uttar Pradesh	Lucknow	Sanjay Gandhi Postgraduate Institute of Medical Sciences	26.743630, 80.945195	Hospital	NA					Blood			Kirby Bauer disc diffusion & E test	CLSI 2014&2015	Yes		21	0				21	NA	0	0	0	21	21		0	NA	NA	NA	NA					0
155		10.1093/trstmh/trv036	Misra R	2015	Jan-Dec	2014	12 mon	Uttar Pradesh	Lucknow	Sanjay Gandhi Postgraduate Institute of Medical Sciences	26.743630, 80.945195	Hospital	NA					Blood			Kirby Bauer disc diffusion & E test	CLSI 2014&2015	Yes		29	NA				26	NA	4	4	4	27	5		0	NA	NA	NA	NA					0
156	101	10.1007/s13312-015-0704-0	Narain U	2015	NA	2013	30 Mon	Uttar Pradesh	Allahabad	Priti Medical Research and Charitable Trust	25.425581, 81.922986	Hospital-lab	Retrospective			Paediatric (1-15 yr)		Blood			Vitek2	NA			220	NA				NA	NA	15	89	72	91	87		56	156	118	0	15	90	85			100		16
157	102	10.7860/jcdr/2015/11965.5619	Uppal B	2015	2012-2014	2013	36 mon	New Delhi	New Delhi	Lok Nayak Hospital	28.638949, 77.238231	Hospital	Cross-sectional			All age		Stool			modified Stokes’ disc diffusion				7	NA				4	NA		4		1	NA		NA	1	NA	NA	NA					NA
158	103	10.4103/0255-0857.174100	Chande CA	2016	2009-2013	2011	60 mon	Maharashtra	Mumbai	Grant Medical College	18.963119, 72.833608	Hospital	NA			Paediatric only		Blood			Kirby Bauer disc diffusion & MIC	CLSI			108	0			0	NA	NA	0	0	0	22	NA		NA	NA	NA	NA	NA					0
159	104	10.7860/jcdr/2016/17677.8153	Gopal M	2016	Oct 2011-Dec 2014	2013	27 mon	Tamil Nadu	Chennai	Dr. ALM Post Graduate Institute of Basic Medical Sciences,University of Madras, Taramani	12.979771, 80.244339	Hospital	NA			NA	NA	Blood, stool, bone marrow			MIC	CLSI 2014			133	NA				132	NA		5		28	NA		0	0	NA	NA	NA					NA
160	105	10.1016/j.ijid.2016.02.202	Misra R	2016	Jan 2013-Sept 2015	2014	33 mon	Uttar Pradesh	Lucknow	Sanjay Gandhi Postgraduate Institute of Medical Sciences	26.743630, 80.945195	Hospital	NA			NA	NA	Blood			Kirby Bauer disc diffusion & MIC	CLSI 2015			77	4				75	NA				75	NA		0	NA	NA	NA	NA					0
161	106	10.4103/0255-0857.180393	Ramesh U	2016	Nov 2013-Nov 2014	2014	13 mon	18 regions of India (4 zones)	18 regions of India				NA			NA	NA	Blood			Disc diffusion	CLSI	Yes		162	NA				NA	NA	5			NA	37		NA	NA	2/158	NA	NA					NA
162	107	10.4103/0971-5916.200902	Roy JS	2016	Jan 2014.	2014	1 mon	Assam	Jorhat town	Ward No.1 (Gojpuria, New Colony), Ward No.4 (Subash Colony, Netaji Colony, Rajamaidam Road and Kabarshtan)& Ward No.5 (Kalisthan)	26.764663, 94.214438	Community, Outbreak	Prospective					Blood			Kirby Bauer disc diffusion	CLSI			6	0				NA	NA	0	0	0	0	NA		0	NA	NA	NA	NA					0
163	108	10.13040/IJPSR.0975-8232.7%289%29.3715-19	Sania KM	2016	Oct 2011- Mar 2013	2012	18 mon	Manipur	Imphal	Regional Institute of Medical Sciences	24.815948, 93.922826	Hospital	Cross-sectional			>3 yrs all		Blood	10ml adult, 2ml children		Kirby Bauer Disk-diffusion	CLSI			16	NA				16	NA	0	4	0	16	NA		2	NA	6	NA	NA					9
164	109	10.7860/jcdr/2016/18102.7753	Sharvani R	2016	Jan-Dec 2013	2013	12 mon	Karnataka	Bangalore	Sapthagiri Institute of Medical Sciences & Research Centre	13.070200, 77.502351	Hospital	Retrospective					Blood			Kirby Bauer Disk-diffusion & MIC	CLSI	Yes		167	3				123/136	NA	4/85.0	9	7	63	NA	5	NA	NA	NA	NA	NA					NA
165	110	Conference	Shenoy B	2016	Nov-Dec	2008	2 mon	Karnataka	Bangalore	Manipal hospital	12.958422, 77.648869	Hospital	Retrospective case records			Paediatric		Blood			Kirby-Bauer disk diffusion	CLSI, BSAC (Azithro)			17	1				12	NA	1	1	1	0	NA		0	NA	NA	NA	NA					0
166		Conference	Shenoy B	2016	2009	2009	12 mon	Karnataka	Bangalore	Manipal hospital	12.958422, 77.648869	Hospital	Retrospective case records			Paediatric		Blood			Kirby-Bauer disk diffusion	CLSI, BSAC (Azithro)			92	7				83	NA	8	4	8	1	NA		0	NA	NA	NA	NA					1
167		Conference	Shenoy B	2016	2010	2010	12 mon	Karnataka	Bangalore	Manipal hospital	12.958422, 77.648869	Hospital	Retrospective case records			Paediatric		Blood			Kirby-Bauer disk diffusion	CLSI, BSAC (Azithro)			78	1				70	NA	1	1	2	4	NA		0	NA	NA	NA	NA					1
168		Conference	Shenoy B	2016	2011	2011	12 mon	Karnataka	Bangalore	Manipal hospital	12.958422, 77.648869	Hospital	Retrospective case records			Paediatric		Blood			Kirby-Bauer disk diffusion	CLSI, BSAC (Azithro)			113	1				106	NA	1	3	1	5	NA		0	NA	NA	NA	NA					1
169		Conference	Shenoy B	2016	2012	2012	12 mon	Karnataka	Bangalore	Manipal hospital	12.958422, 77.648869	Hospital	Retrospective case records			Paediatric		Blood			Kirby-Bauer disk diffusion	CLSI, BSAC (Azithro)			111	0				107	NA	0	0	0	1	NA		0	NA	NA	NA	NA					0
170		Conference	Shenoy B	2016	2013	2013	12 mon	Karnataka	Bangalore	Manipal hospital	12.958422, 77.648869	Hospital	Retrospective case records			Paediatric		Blood			Kirby-Bauer disk diffusion	CLSI, BSAC (Azithro)			60	1				59	NA	1	0	2	8	NA		0	NA	NA	NA	NA					0
171		Conference	Shenoy B	2016	2014	2014	12 mon	Karnataka	Bangalore	Manipal hospital	12.958422, 77.648869	Hospital	Retrospective case records			Paediatric		Blood			Kirby-Bauer disk diffusion	CLSI, BSAC (Azithro)			62	1				50	NA	3	1	4	7	NA		0	NA	NA	NA	NA					0
172		Conference	Shenoy B	2016	2015	2015	12 mon	Karnataka	Bangalore	Manipal hospital	12.958422, 77.648869	Hospital	Retrospective case records			Paediatric		Blood			Kirby-Bauer disk diffusion	CLSI, BSAC (Azithro)			79	0				72	NA	0	0	0	5	NA		0	NA	NA	NA	NA					0
173		Conference	Shenoy B	2016	Jan-June	2016	6 mon	Karnataka	Bangalore	Manipal hospital	12.958422, 77.648869	Hospital	Retrospective case records			Paediatric		Blood			Kirby-Bauer disk diffusion	CLSI, BSAC (Azithro)			18	0				12	NA	0	0	0	3	NA		0	NA	NA	NA	NA					0
174	111	10.1016/j.mjafi.2015.07.007	Singh CL	2016	Jan 2012-March 2014	2013	27 mon	Uttar Pradesh	Meerut	Military hospital	28.987278, 77.689449	Hospital	Retrospective					Blood		38	Kirby Bauer Disk-diffusion	CLSI			38	NA				19	NA	NT	3		9	NA		3	NA	NA	NA	NA					NA
175	112	10.1097/MJT.0000000000000094	Vala S	2016	Jan-June 2011	2011	6 mon	Gujarat	Ahmedabad	Synergy Neonatal and Pediatric Hospital	22.995686, 72.608295	Hospital	Retrospective					Blood			Kirby Bauer Disk-diffusion	CLSI			61	NA				4	NA	13	6	10	NA	4		3	NA	3	NA	NA	0				39
176	113		AMRSN-Anuual report 2016	2016		2016		5 zones of India	20 RC, 1 NC(AIIMS,Delhi):North,South,West,Central,East			Laboratory						Blood			Disc diffusion	CLSI	Yes		NA	NA				NA	NA	3/34.0	3/37.0	3/37.0	27/33	NA	NA	0/37	NA	0/15	NA	NA	NA	NA	NA	NA	0/24	NA	NA
177	114	10.4103/ijmr.IJMR_862_14	Behl P	2017	Jan 2011-June 2012	2011	18 mon	Chandigarh	Chandigarh	Government Medical College Hospital	30.710278, 76.781031	Hospital	NA			All age	1mon-45 yrs	Blood, pus & stool			Kirby-Bauer disk diffusion	CLSI			78	NA				77	NA	0	39	2	57	NA		1	0	NA	NA	NA					4
178	115	10.4103/ijmm.IJMM_16_382	Dahiya S	2017	Jan 2014-Dec 2015	2015	24 mon	4 centers	New Delhi,Chandigarh,Vellore,Pondicherry	AIIMS,PGIMER,CMC,JIPMER			Prospective			NA	NA	Blood			Kirby-Bauer disk diffusion	CLSI 2014&2015	Yes		380	ND			0	289	NA	11	51	20	303	NA	0	0	NA	NA	NA	NA					NA
179	116	10.1016/j.ijmm.2016.11.006	Das S	2017	1998-2000	1999	36 mon	West Bengal	Kolkata			Community & hospital	Prospective&Retrospective					Blood			Kirby-Bauer disk diffusion & MIC by E test	CLSI	Yes		28	13	10			17	NA	13	13	13	0	0		0	NA	NA	NA	NA					0
180		10.1016/j.ijmm.2016.11.006	Das S	2017	2001-2003	2002	36 mon	West Bengal	Kolkata			Community & hospital	Prospective&Retrospective					Blood			Kirby-Bauer disk diffusion & MIC by E test	CLSI	Yes		36	12	9			24	NA	14	14	14	0	0		0	NA	NA	NA	NA					0
181		10.1016/j.ijmm.2016.11.006	Das S	2017	2004-2006	2005	36 mon	West Bengal	Kolkata			Community & hospital	Prospective&Retrospective					Blood			Kirby-Bauer disk diffusion & MIC by E test	CLSI	Yes		36	12	12			27	NA	17	14	19	2	2		0	NA	NA	NA	NA					0
182		10.1016/j.ijmm.2016.11.006	Das S	2017	2007-2009	2008	36 mon	West Bengal	Kolkata			Community & hospital	Prospective&Retrospective					Blood			Kirby-Bauer disk diffusion & MIC by E test	CLSI	Yes		32	9	8			27	NA	9	10	9	2	1		0	NA	NA	NA	NA					0
183		10.1016/j.ijmm.2016.11.006	Das S	2017	2010-2012	2011	36 mon	West Bengal	Kolkata			Community & hospital	Prospective&Retrospective					Blood			Kirby-Bauer disk diffusion & MIC by E test	CLSI	Yes		32	5	7			30	NA	5	5	5	8	7		0	NA	NA	NA	NA					0
184	117	10.2147/idr.S126209	Harichandran D	2017	Aug 2011-July 2013	2012	24 mon	Kerala	Kochi	Amrita Institute of Medical Sciences and Research Centre	10.033093, 76.293751	Hospital	Prospective					Blood, urine (1 sample)			Kirby-Bauer disk diffusion & MIC by agar dilution	CLSI 2013			79	NA				69	NA	4	18	19	53	27		0	NA	NA	NA	NA					17
185	118	10.1007/s10096-017-3073-x	Iyer RN	2017	Jan-Dec	2007	12 mon	Andhra Pradesh	Hyderabad	Rainbow Hospital for Women and Children	17.426578, 78.432676	Hospital	Retrospective			23 days-17 yrs (median-6.4)		Blood			Disc diffusion & MIC with E test				7	0				3	NA	0	3	0	NA	NA		0	NA	NA	NA	NA					0
186		10.1007/s10096-017-3073-x	Iyer RN	2017	Jan-Dec	2008	12 mon	Andhra Pradesh	Hyderabad	Rainbow Hospital for Women and Children	17.426578, 78.432676	Hospital	Retrospective			24 days-17 yrs (median-6.4)		Blood			Disc diffusion & MIC with E test				16	1				4	NA	1	4	2	NA	NA		0	NA	NA	NA	NA					0
187		10.1007/s10096-017-3073-x	Iyer RN	2017	Jan-Dec	2009	12 mon	Andhra Pradesh	Hyderabad	Rainbow Hospital for Women and Children	17.426578, 78.432676	Hospital	Retrospective			25 days-17 yrs (median-6.4)		Blood			Disc diffusion & MIC with E test				45	0				16	NA	0	12	0	NA	NA		0	NA	NA	NA	NA					0
188		10.1007/s10096-017-3073-x	Iyer RN	2017	Jan-Dec	2010	12 mon	Andhra Pradesh	Hyderabad	Rainbow Hospital for Women and Children	17.426578, 78.432676	Hospital	Retrospective			26 days-17 yrs (median-6.4)		Blood			Disc diffusion & MIC with E test				36	0				20	NA	1	3	1	NA	NA		0	NA	NA	NA	NA					0
189		10.1007/s10096-017-3073-x	Iyer RN	2017	Jan-Dec	2011	12 mon	Andhra Pradesh	Hyderabad	Rainbow Hospital for Women and Children	17.426578, 78.432676	Hospital	Retrospective			27 days-17 yrs (median-6.4)		Blood			Disc diffusion & MIC with E test				51	1				49	NA	1	1	1	NA	NA		0	NA	NA	NA	NA					0
190		10.1007/s10096-017-3073-x	Iyer RN	2017	Jan-Dec	2012	12 mon	Andhra Pradesh	Hyderabad	Rainbow Hospital for Women and Children	17.426578, 78.432676	Hospital	Retrospective			28 days-17 yrs (median-6.4)		Blood			Disc diffusion & MIC with E test				49	2				48	NA	2	4	3	NA	NA		0	NA	NA	NA	NA					0
191		10.1007/s10096-017-3073-x	Iyer RN	2017	Jan-Dec	2013	12 mon	Andhra Pradesh	Hyderabad	Rainbow Hospital for Women and Children	17.426578, 78.432676	Hospital	Retrospective			29 days-17 yrs (median-6.4)		Blood			Disc diffusion & MIC with E test				36	0				34	NA	1	2	2	NA	NA		0	NA	NA	NA	NA					0
192		10.1007/s10096-017-3073-x	Iyer RN	2017	Jan-Dec	2014	12 mon	Andhra Pradesh	Hyderabad	Rainbow Hospital for Women and Children	17.426578, 78.432676	Hospital	Retrospective			30 days-17 yrs (median-6.4)		Blood			Disc diffusion & MIC with E test				41	0				38	NA	0	1	1	NA	NA		0	NA	NA	NA	NA					0
193		10.1007/s10096-017-3073-x	Iyer RN	2017	Jan-Dec	2015	12 mon	Andhra Pradesh	Hyderabad	Rainbow Hospital for Women and Children	17.426578, 78.432676	Hospital	Retrospective			31 days-17 yrs (median-6.4)		Blood			Disc diffusion & MIC with E test				37	0				34	NA	0	0	2	NA	NA		0	NA	NA	NA	NA					0
194		10.1007/s10096-017-3073-x	Iyer RN	2017	Jan-Dec	2016	12 mon	Andhra Pradesh	Hyderabad	Rainbow Hospital for Women and Children	17.426578, 78.432676	Hospital	Retrospective			32 days-17 yrs (median-6.4)		Blood			Disc diffusion & MIC with E test				90	0				90	NA	0	1	3	NA	NA		0	NA	NA	NA	NA					0
195	119	10.7860/jcdr/2017/23330.9973	Patel SR	2017	Feb 2011-March 2013	2012	26 mon	Uttar Pradesh	Varanasi	Banaras Hindu University	25.274484, 82.999547	Hospital	Prospective					Blood			Kirby Bauer disc diffusion	CLSI	Yes		47	NA				36	NA	1	18	9	12	NA		11	NA	NA	NA	NA		13		13	10
196	120	10.4103/ijmr.IJMR_1201_16	Purighalla S	2017	Dec 2015-Mar 2016	2016	4 mon	Karnataka	Bangalore	Narayana health city	12.809270, 77.695107	Community outbreak	Prospective					Blood			MIC-Phoenix	CLSI			42	NA				NA	NA				19	NA		5	NA	NA	NA	NA					NA
197	121	10.7860/jcdr/2017/30150.10637	Ramachandran A	2017	July 2015-June 2016	2016	12 mon	Tamil Nadu	Chennai	Sri Ramachandra Medical College	13.040733, 80.142869	Hospital	Prospective			NA	NA	Blood			Disc diffusion	CLSI 2015			68	NA				NA	NA	ND			NA	NA		2	2	NA	NA	NA					NA
198	122	10.5958/0976-5506.2017.00095.X	Swain N	2017	Jan 2013-Dec 2015	2014	36 mon	Odisha	Bhubaneswar	Kalinga Institute of Medical Sciences	20.352024, 85.813385	Hospital	Retrospective			Paediatric-1-14 years		Blood			NA	NA			105	NA				102	NA	NA	2	3	9	NA		0	NA	0	36	NA					NA
199	123		NCDC(NARS-Net)-Annual Report 2017	2017	Jan-Dec	2017	12 mon	13 state medical colleges				Laboratory						Blood			Disc diffusion	CLSI	Yes		NA	NA				NA	NA	NA	NA	NA	NA	NA	NA	NA	NA	NA	NA	NA	NA	NA	NA	NA	4/89.0	NA	NA
200	124		AMRSN-Anuual report 2017	2017		2017		5 zones of India	20 RC, 1 NC(AIIMS,Delhi):North,South,West,Central,East			Laboratory						Blood			Disc diffusion	CLSI	Yes		NA	NA				NA	142/178	11/278	27/332	19/341	267/302	NA	NA	5/334	NA	2/223	NA	NA	NA	NA	NA	NA	12/278	NA	NA
201	125	10.1177/0049475518758884	Bandyopadhyay R	2018	Jan 2008-Dec 2012	2010	60 mon	Tamil Nadu	Vellore	(CMC) Christian Medical College Hospital	12.927623, 79.134934	Hospital	Retrospective		Inpatients only	Only adults		Blood & Bone marrow			Disc diffusion & MIC with E test	CLSI			128	8				116	NA				NA	NA		0	NA	NA	NA	NA					NA
202	126	10.4103/0970-258x.262899	Gupta V	2018	July 2016-June 2017	2017	12 mon	Chandigarh	Chandigarh	Government Medical College	30.710278, 76.781031	Hospital	?Prospective			All age	75%<14 yr	Blood			Disc diffusion	CLSI			20	0			0	NA	19	0	0	0	19	NA	0	0	NA	NA	NA	NA					0
203	127	10.14712/18059694.2018.130	Makkar A	2018	Jan-Dec	2011	12 mon	New Delhi	New Delhi	Army College of Medical Sciences and Base Hospital	28.607688, 77.136716	Hospital	Ambispective					Blood			Kirby Bauer disc diffusion & MIC for Cipro	CLSI 2016			64	2				4	NA				37	NA		ND	NA	NA	NA	NA					ND
204		10.14712/18059694.2018.130	Makkar A	2018	Jan-Dec	2012	12 mon	New Delhi	New Delhi	Army College of Medical Sciences and Base Hospital	28.607688, 77.136716	Hospital	Ambispective					Blood			Kirby Bauer disc diffusion & MIC for Cipro	CLSI 2016			79	3				20	NA				50	NA		ND	NA	NA	NA	NA					ND
205		10.14712/18059694.2018.130	Makkar A	2018	Jan-Dec	2013	12 mon	New Delhi	New Delhi	Army College of Medical Sciences and Base Hospital	28.607688, 77.136716	Hospital	Ambispective					Blood			Kirby Bauer disc diffusion & MIC for Cipro	CLSI 2016			73	4				28	NA				39	NA		ND	NA	NA	NA	NA					ND
206		10.14712/18059694.2018.130	Makkar A	2018	Jan-Dec	2014	12 mon	New Delhi	New Delhi	Army College of Medical Sciences and Base Hospital	28.607688, 77.136716	Hospital	Ambispective					Blood			Kirby Bauer disc diffusion & MIC for Cipro	CLSI 2016			120	3				67	NA				69	NA		ND	NA	NA	NA	NA					ND
207		10.14712/18059694.2018.130	Makkar A	2018	Jan-Dec	2015	12 mon	New Delhi	New Delhi	Army College of Medical Sciences and Base Hospital	28.607688, 77.136716	Hospital	Ambispective					Blood			Kirby Bauer disc diffusion & MIC for Cipro	CLSI 2016			79	0				32	NA				49	NA		ND	NA	NA	NA	NA					ND
208		10.14712/18059694.2018.130	Makkar A	2018	Jan-Dec	2016	12 mon	New Delhi	New Delhi	Army College of Medical Sciences and Base Hospital	28.607688, 77.136716	Hospital	Ambispective					Blood			Kirby Bauer disc diffusion & MIC for Cipro	CLSI 2016			109	2				104	NA				62	NA		ND	NA	NA	NA	NA					ND
209		10.14712/18059694.2018.130	Makkar A	2018	Jan-Dec	2017	12 mon	New Delhi	New Delhi	Army College of Medical Sciences and Base Hospital	28.607688, 77.136716	Hospital	Ambispective					Blood			Kirby Bauer disc diffusion & MIC for Cipro	CLSI 2016			99	2				89	NA				53	NA		ND	NA	NA	NA	NA					ND
210	128	10.4103/ijmm.IJMM_17_412	Sharma P	2018	Jan-Dec	2005	12 mon	New Delhi	New Delhi	(AIIMS)All India Institutes of Medical Sciences	28.567861, 77.208415	Hospital	Retrospective					Blood			Disc diffusion & MIC with E test	CLSI	Yes		84	NA				NA	NA	17	22	17	3	NA		0	NA	0	NA	NA					NA
211		10.4103/ijmm.IJMM_17_412	Sharma P	2018	Jan-Dec	2006	12 mon	New Delhi	New Delhi	(AIIMS)All India Institutes of Medical Sciences	28.567861, 77.208415	Hospital	Retrospective					Blood			Disc diffusion & MIC with E test	CLSI	Yes		86	NA				NA	NA	27	35	27	20	NA		0	NA	0	NA	NA					NA
212		10.4103/ijmm.IJMM_17_412	Sharma P	2018	Jan-Dec	2007	12 mon	New Delhi	New Delhi	(AIIMS)All India Institutes of Medical Sciences	28.567861, 77.208415	Hospital	Retrospective					Blood			Disc diffusion & MIC with E test	CLSI	Yes		88	NA				NA	NA	9	25	10	8	NA		0	NA	0	NA	NA					NA
213		10.4103/ijmm.IJMM_17_412	Sharma P	2018	Jan-Dec	2008	12 mon	New Delhi	New Delhi	(AIIMS)All India Institutes of Medical Sciences	28.567861, 77.208415	Hospital	Retrospective					Blood			Disc diffusion & MIC with E test	CLSI	Yes		92	NA				NA	NA	16	28	16	10	NA		0	NA	0	NA	NA					NA
214		10.4103/ijmm.IJMM_17_412	Sharma P	2018	Jan-Dec	2009	12 mon	New Delhi	New Delhi	(AIIMS)All India Institutes of Medical Sciences	28.567861, 77.208415	Hospital	Retrospective					Blood			Disc diffusion & MIC with E test	CLSI	Yes		101	NA				NA	NA	5	22	8	6	NA		0	NA	0	NA	NA					NA
215		10.4103/ijmm.IJMM_17_412	Sharma P	2018	Jan-Dec	2010	12 mon	New Delhi	New Delhi	(AIIMS)All India Institutes of Medical Sciences	28.567861, 77.208415	Hospital	Retrospective					Blood			Disc diffusion & MIC with E test	CLSI	Yes		96	NA				NA	NA	4	15	4	10	NA		0	NA	0	NA	NA					NA
216		10.4103/ijmm.IJMM_17_412	Sharma P	2018	Jan-Dec	2011	12 mon	New Delhi	New Delhi	(AIIMS)All India Institutes of Medical Sciences	28.567861, 77.208415	Hospital	Retrospective					Blood			Disc diffusion & MIC with E test	CLSI	Yes		55	NA				NA	NA	3	13	4	6	NA		0	NA	0	NA	NA					NA
217		10.4103/ijmm.IJMM_17_412	Sharma P	2018	Jan-Dec	2012	12 mon	New Delhi	New Delhi	(AIIMS)All India Institutes of Medical Sciences	28.567861, 77.208415	Hospital	Retrospective					Blood			Disc diffusion & MIC with E test	CLSI	Yes		43	NA				NA	NA	1	8	1	41	NA		0	NA	0	NA	NA					NA
218		10.4103/ijmm.IJMM_17_412	Sharma P	2018	Jan-Dec	2013	12 mon	New Delhi	New Delhi	(AIIMS)All India Institutes of Medical Sciences	28.567861, 77.208415	Hospital	Retrospective					Blood			Disc diffusion & MIC with E test	CLSI	Yes		21	NA				NA	NA	2	6	2	19	NA		0	NA	0	NA	NA					NA
219		10.4103/ijmm.IJMM_17_412	Sharma P	2018	Jan-Dec	2014	12 mon	New Delhi	New Delhi	(AIIMS)All India Institutes of Medical Sciences	28.567861, 77.208415	Hospital	Retrospective					Blood			Disc diffusion & MIC with E test	CLSI	Yes		11	NA				NA	NA	0	0	0	10	NA		0	NA	0	NA	NA					NA
220		10.4103/ijmm.IJMM_17_412	Sharma P	2018	Jan-Dec	2015	12 mon	New Delhi	New Delhi	(AIIMS)All India Institutes of Medical Sciences	28.567861, 77.208415	Hospital	Retrospective					Blood			Disc diffusion & MIC with E test	CLSI	Yes		23	NA				NA	NA	4	5	4	21	NA		0	NA	0	NA	NA					NA
221		10.4103/ijmm.IJMM_17_412	Sharma P	2018	Jan-Dec	2016	12 mon	New Delhi	New Delhi	(AIIMS)All India Institutes of Medical Sciences	28.567861, 77.208415	Hospital	Retrospective					Blood			Disc diffusion & MIC with E test	CLSI	Yes		72	NA				NA	NA	5	10	5	66	NA		0	NA	0	NA	NA					NA
222		10.4103/ijmm.IJMM_17_412	Sharma P	2018	2015-2016	2016	24 mon	New Delhi	New Delhi	(AIIMS)All India Institutes of Medical Sciences	28.567861, 77.208415	Hospital	Retrospective					Blood			Disc diffusion	CLSI	Yes		95	NA				NA	NA				NA	NA		NA	NA		NA	NA					1
223	129	10.1093/infdis/jiy502	Sur D	2018	Jan 2014-Dec 2015	2015	24 mon	5 states	Chandigarh, Gurgaon, Kolkata, Vellore, Manipal	PGI Chandigarh, Medanta hospital, Gurgaon, Apollo hospital, Kolkata, CMC Vellore, KMC Manipal		Hospital	Retrospective cross-sectional					Blood							425	0				414/425	NA	6/272	16/276	10/428	352/427	NA		ND	NA	NA	NA	NA					3/33.0
224	130		AMRSN-Anuual report 2018	2018		2018		5 zones of India	20 RC, 1 NC(AIIMS,Delhi):North,South,West,Central,East			Laboratory						Blood			Disc diffusion	CLSI	Yes		NA	NA				NA	160/199	19/560	25/576	23/575	411/440	NA	NA	10/541	NA	5/349	NA	NA	NA	NA	NA	NA	9/506	NA	NA
225	131		NCDC(NARS-Net)-Annual Report 2018	2018	Jan-Dec	2018	12 mon	16 state medical colleges,14 states				Laboratory						Blood			Disc diffusion	CLSI	Yes		NA	NA				246/254	NA	10/237	24/238	7/230	92/263	NA	NA	16/202	NA	NA	NA	NA	NA	NA	NA	NA	20/245	NA	NA
226	132	10.1007/s13312-019-1686-0	Chitkara AJ	2019	April 2010-Dec 2012	2011	33 mon	New Delhi	New Delhi	Max Superspeciality Hospital, Shalimar Bagh	28.728077, 77.152947	Hospital	Retrospective case records			3-15 year		Blood			Vitek 2(automated)				26	NA				21	NA	1	2	1	3	NA		0	NA	0	NA	NA					0
227		10.1007/s13312-019-1686-0	Chitkara AJ	2019	Jan 2013- March 2016	2015	39 mon	New Delhi	New Delhi	Max Superspeciality Hospital, Shalimar Bagh	28.728077, 77.152947	Hospital	Retrospective case records			3-15 year		Blood			Vitek 2(automated)				52	NA				27	NA	5	6	4	10	NA		0	NA	0	NA	NA					0
228	133	10.4103/jlp.Jlp_154_18	Das D	2019	Dec 2015-Dec 2017	2016	25 mon	Chattisgarh	Raipur	(AIIMS)All India Institutes of Medical Sciences	21.256673, 81.579434	Hospital	Retrospective			All age		Blood			Kirby Bauer disc diffusion	CLSI	Yes		36	2				36	NA	3	6	3	34	NA		0	NA	NA	NA	NA					NA
229	134	10.4103/jgid.jgid_149_18	Iyer V	2019	2011-2016	2014	4.5+2+2yr	Gujarat	Ahmedabad	B. J. Medical College,Smt NHL Municipal Medical College,Supratech Micropath Laboratory and Research Institute:3 laboratoties	23.052519, 72.602835	Hospital &Lab based	Retrospective AMR surveillance network					Blood		121	Kirby Bauer disc diffusion	CLSI			108	0/77				38/40	NA	4/88.0	6/79.0		12/59.0	NA		3/82.0		1/43.0	NA	NA					39/41
230	135	10.1016/j.mjafi.2018.08.002	Joshi S	2019	Jan-Dec	2002	12 mon	Karnataka	Bangalore	Manipal Hospital, 98 Rustom Bagh, Old Airport Road	12.958422, 77.648869	Hospital	Retrospective					Blood			Kirby Bauer disc diffusion & MIC by E test	CLSI	Yes		64	2				NA	NA				0	NA	0	0	0	0	NA	0					0
231		10.1016/j.mjafi.2018.08.002	Joshi S	2019	Jan-Dec	2003	12 mon	Karnataka	Bangalore	Manipal Hospital, 98 Rustom Bagh, Old Airport Road	12.958422, 77.648869	Hospital	Retrospective					Blood			Kirby Bauer disc diffusion & MIC by E test	CLSI	Yes		47	2				NA	NA				0	NA	0	0	0	0	NA	0					0
232		10.1016/j.mjafi.2018.08.002	Joshi S	2019	Jan-Dec	2004	12 mon	Karnataka	Bangalore	Manipal Hospital, 98 Rustom Bagh, Old Airport Road	12.958422, 77.648869	Hospital	Retrospective					Blood			Kirby Bauer disc diffusion & MIC by E test	CLSI	Yes		79	5				NA	NA				0	NA	0	0	0	0	NA	0					0
233		10.1016/j.mjafi.2018.08.002	Joshi S	2019	Jan-Dec	2005	12 mon	Karnataka	Bangalore	Manipal Hospital, 98 Rustom Bagh, Old Airport Road	12.958422, 77.648869	Hospital	Retrospective					Blood			Kirby Bauer disc diffusion & MIC by E test	CLSI	Yes		138	4				NA	NA				0	NA	0	0	0	0	NA	0					0
234		10.1016/j.mjafi.2018.08.002	Joshi S	2019	Jan-Dec	2006	12 mon	Karnataka	Bangalore	Manipal Hospital, 98 Rustom Bagh, Old Airport Road	12.958422, 77.648869	Hospital	Retrospective					Blood			Kirby Bauer disc diffusion & MIC by E test	CLSI	Yes		169	2				NA	NA				0	NA	0	0	0	0	NA	0					0
235		10.1016/j.mjafi.2018.08.002	Joshi S	2019	Jan-Dec	2007	12 mon	Karnataka	Bangalore	Manipal Hospital, 98 Rustom Bagh, Old Airport Road	12.958422, 77.648869	Hospital	Retrospective					Blood			Kirby Bauer disc diffusion & MIC by E test	CLSI	Yes		184	10				124	NA				0	NA	0	0	0	0	NA	0					0
236		10.1016/j.mjafi.2018.08.002	Joshi S	2019	Jan-Dec	2008	12 mon	Karnataka	Bangalore	Manipal Hospital, 98 Rustom Bagh, Old Airport Road	12.958422, 77.648869	Hospital	Retrospective					Blood			Kirby Bauer disc diffusion & MIC by E test	CLSI	Yes		255	13				220	NA				0	NA	0	0	0	0	NA	0					0
237		10.1016/j.mjafi.2018.08.002	Joshi S	2019	Jan-Dec	2009	12 mon	Karnataka	Bangalore	Manipal Hospital, 98 Rustom Bagh, Old Airport Road	12.958422, 77.648869	Hospital	Retrospective					Blood			Kirby Bauer disc diffusion & MIC by E test	CLSI	Yes		197	8				167	NA				9	NA	0	0	0	0	NA	0					0
238		10.1016/j.mjafi.2018.08.002	Joshi S	2019	Jan-Dec	2010	12 mon	Karnataka	Bangalore	Manipal Hospital, 98 Rustom Bagh, Old Airport Road	12.958422, 77.648869	Hospital	Retrospective					Blood			Kirby Bauer disc diffusion & MIC by E test	CLSI	Yes		164	8				146	NA				16	NA	0	0	0	0	NA	0					0
239		10.1016/j.mjafi.2018.08.002	Joshi S	2019	Jan-Dec	2011	12 mon	Karnataka	Bangalore	Manipal Hospital, 98 Rustom Bagh, Old Airport Road	12.958422, 77.648869	Hospital	Retrospective					Blood			Kirby Bauer disc diffusion & MIC by E test	CLSI	Yes		224	6				214	NA				18	NA	0	0	0	0	NA	0					0
240		10.1016/j.mjafi.2018.08.002	Joshi S	2019	Jan-Dec	2012	12 mon	Karnataka	Bangalore	Manipal Hospital, 98 Rustom Bagh, Old Airport Road	12.958422, 77.648869	Hospital	Retrospective					Blood			Kirby Bauer disc diffusion & MIC by E test	CLSI	Yes		253	5				245	NA				249	NA	0	0	0	0	NA	0					0
241		10.1016/j.mjafi.2018.08.002	Joshi S	2019	Jan-Dec	2013	12 mon	Karnataka	Bangalore	Manipal Hospital, 98 Rustom Bagh, Old Airport Road	12.958422, 77.648869	Hospital	Retrospective					Blood			Kirby Bauer disc diffusion & MIC by E test	CLSI	Yes		131	1				108	NA				125	NA	0	0	0	0	NA	0					0
242	136	10.4103/jlp.Jlp_99_18	Khan S	2019	Jan 2013-Dec 2017	2015	60 mon	Kerala	Kochi	Amrita Institute of Medical Sciences	10.033093, 76.293751	Hospital	NA			?Adults	NA	Blood			Kirby Bauer disc diffusion & MIC	CLSI 2015-2017	Yes		46	NA				NA	NA				NA	NA		NA	NA	NA	NA	NA					10
243	137	10.14260/jemds/2019/441	Maity S	2019	Jan 2017-June 2018	2017	18 mon	West Bengal	Kolkata	Vivekananda Institute of Medical Sciences	22.523957, 88.351559	Hospital	Retrospective cross-sectional			Children	0-12yr(0-5,6-12)	Blood		50	Kirby Bauer disc diffusion				50	NA				0	NA				NA	46		2	NA	3	NA	NA	2				2		1
244	138	10.14260/jemds/2019/497	Namhata A	2019	April 2018-March 2019	2018	12 mon	West Bengal	Kolkata	NRS Medical College	22.567301, 88.368760	Hospital	Retrospective			Adults & children		Blood	10-15ml adult; 5-10ml children		Vitek 2(automated) & MIC in E strip	CLSI 2019			21	0				21	NA	0	0	0	21	NA		0	NA	NA	NA	NA					0	0
245	139	10.2147/idr.S204618	Patil N	2019	April-Aug 2018	2018	5 mon	4 zones India	East	Metropolis Healthcare Limited		Lab based	?Prospective			NA	NA	Blood			MIC by E test				42	NA				NA	NA	2	NA	NA	NA	39		0	NA	0	NA	NA					0
246		10.2147/idr.S204618	Patil N	2019	April-Aug 2018	2018	5 mon		North	Metropolis Healthcare Limited		Lab based	?Prospective			NA	NA	Blood			MIC by E test				58	NA				NA	NA	5	NA	NA	NA	54		0	NA	0	NA	NA					0
247		10.2147/idr.S204618	Patil N	2019	April-Aug 2018	2018	5 mon		South	Metropolis Healthcare Limited		Lab based	?Prospective			NA	NA	Blood			MIC by E test				38	NA				NA	NA	4	NA	NA	NA	37		0	NA	0	NA	NA					0
248		10.2147/idr.S204618	Patil N	2019	April-Aug 2018	2018	5 mon		West	Metropolis Healthcare Limited		Lab based	?Prospective			NA	NA	Blood			MIC by E test				54	NA				NA	NA	3	NA	NA	NA	53		0	NA	0	NA	NA					0
249	140	10.14260/jemds/2019/809	Pramanik S	2019	March 2015-Aug 2016	2015	18 mon	West Bengal	Burdwan	Burdwan Medical College	23.244286, 87.856136	Hospital	Prospective cross-sectional			Adults & children		Blood			Kirby Bauer disc diffusion	CLSI			25	6				ND	NA				ND	NA		0	NA	NA	NA	NA					ND
250	141	10.4103/ijmr.IJMR_1302_17	Sharma P	2019	2008	2008	12 mon	New Delhi	New Delhi	(AIIMS)All India Institutes of Medical Sciences	28.567861, 77.208415	Hospital	?Retrospective			NA	NA	Blood	5 ml		Disc diffusion				81	NA				NA	NA				NA	NA		NA	NA	NA	NA	NA					6
251		10.4103/ijmr.IJMR_1302_17	Sharma P	2019	2009	2009	12 mon	New Delhi	New Delhi	(AIIMS)All India Institutes of Medical Sciences	28.567861, 77.208415	Hospital	?Retrospective			NA	NA	Blood	5 ml		Disc diffusion				76	NA				NA	NA				NA	NA		NA	NA	NA	NA	NA					12
252		10.4103/ijmr.IJMR_1302_17	Sharma P	2019	2010	2010	12 mon	New Delhi	New Delhi	(AIIMS)All India Institutes of Medical Sciences	28.567861, 77.208415	Hospital	?Retrospective			NA	NA	Blood	5 ml		Disc diffusion				98	NA				NA	NA				NA	NA		NA	NA	NA	NA	NA					7
253		10.4103/ijmr.IJMR_1302_17	Sharma P	2019	2011	2011	12 mon	New Delhi	New Delhi	(AIIMS)All India Institutes of Medical Sciences	28.567861, 77.208415	Hospital	?Retrospective			NA	NA	Blood	5 ml		Disc diffusion				11	NA				NA	NA				NA	NA		NA	NA	NA	NA	NA					1
254		10.4103/ijmr.IJMR_1302_17	Sharma P	2019	2012	2012	12 mon	New Delhi	New Delhi	(AIIMS)All India Institutes of Medical Sciences	28.567861, 77.208415	Hospital	?Retrospective			NA	NA	Blood	5 ml		Disc diffusion				13	NA				NA	NA				NA	NA		NA	NA	NA	NA	NA					1
255		10.4103/ijmr.IJMR_1302_17	Sharma P	2019	2013	2013	12 mon	New Delhi	New Delhi	(AIIMS)All India Institutes of Medical Sciences	28.567861, 77.208415	Hospital	?Retrospective			NA	NA	Blood	5 ml		Disc diffusion				17	NA				NA	NA				NA	NA		NA	NA	NA	NA	NA					2
256		10.4103/ijmr.IJMR_1302_17	Sharma P	2019	2014	2014	12 mon	New Delhi	New Delhi	(AIIMS)All India Institutes of Medical Sciences	28.567861, 77.208415	Hospital	?Retrospective			NA	NA	Blood	5 ml		Disc diffusion				14	NA				NA	NA				NA	NA		NA	NA	NA	NA	NA					1
257		10.4103/ijmr.IJMR_1302_17	Sharma P	2019	2015	2015	12 mon	New Delhi	New Delhi	(AIIMS)All India Institutes of Medical Sciences	28.567861, 77.208415	Hospital	?Retrospective			NA	NA	Blood	5 ml		Disc diffusion				15	NA				NA	NA				NA	NA		NA	NA	NA	NA	NA					0
258		10.4103/ijmr.IJMR_1302_17	Sharma P	2019	2016	2016	12 mon	New Delhi	New Delhi	(AIIMS)All India Institutes of Medical Sciences	28.567861, 77.208415	Hospital	?Retrospective			NA	NA	Blood	5 ml		Disc diffusion				73	NA				NA	NA				NA	NA		NA	NA	NA	NA	NA					1
259	142		AMRSN-Anuual report 2019	2019		2019		5 zones of India	20 RC, 1 NC(AIIMS,Delhi):North,South,West,Central,East			Laboratory						Blood			Disc diffusion	CLSI	Yes		NA	NA				NA	260/307	29/611	45/703	25/718	466/501	NA	NA	13/658	NA	14/448	NA	NA	NA	NA	NA	NA	21/568	NA	NA
260	143		NCDC(NARS-Net)-Annual Report 2019	2019	Jan-Dec	2019	12 mon	29 state medical colleges in 24 states				Laboratory						Blood			Disc diffusion	CLSI	Yes		NA	NA				NA	NA	13/253	60/320	25/340	131/364	NA	NA	2/301	NA	NA	NA	NA	NA	NA	NA	NA	10/305	NA	NA
261	144	10.1093/jac/dkz435	Britto C	2020	July 2016-June 2017	2017	12 mon	Karnataka	Bangalore	St John’s Medical College Hospital	12.931004, 77.619760	Hospital	Prospective surveillance			Adults & children		Blood			Kirby Bauer disc diffusion & Vitek 2	CLSI			101	0				100	NA	0	0	0	98	98		0	0	NA	NA	NA					0
262	145	10.1055/s-0040-1721163	Gupta V	2020	Dec 2018-Dec 2019	2019	13 mon	Chandigarh	Chandigarh	Government Medical College	30.710278, 76.781031	Hospital	NA			NA		Blood			Kirby Bauer disc diffusion	CLSI			56	NA				42	NA	0		0	38/46	NA		0	NA	0	NA	NA					0
263	146	Accession Number: 2018084263	Keshav K	2020	Receieved for publication in June 2, 2020	2019	14 mon	Bihar	Patna	Nalanda Medical College and Hospital	25.602098, 85.198216	Hospital	Prospective observational			Paediatric <18 year		Blood			NA	NA			27	NA				NA	NA	6	11		5	3		2	7	2	NA	NA					15
264	147	Accession Number: 2027324951	Kumar D	2020	Receieved for publication in Sept 2, 2020	2019	18 mon	Bihar	Gaya	Anugrah Narayan Magadh Medical College	24.771046, 84.961641	Hospital	Prospective observational			Paediatric <18 year		Blood			NA	NA			31	NA				NA	NA	6	11		5	2		1	7	2	NA	NA					15
265	148	10.4103/jcls.jcls_17_20	Malini A	2020	Aug 2015-Dec 2016	2016	17 mon	Pondicherry	Pondicherry	Indira Gandhi Medical College and Research Institute	11.940667, 79.797321	Hospital	Prospective cross-sectional			Paediatric (Mean age-6.7 ± 3.3 years)		Blood			Kirby Bauer disc diffusion	CLSI			6	0				NA	NA	1	0	1	6	NA		0	NA	NA	NA	NA					0
266	149	Accession Number: 2004797848	Munawer A	2020	Sept 2016-May 2017	2017	9 mon	Karnataka	Manipal	Kasturba Medical college hospital	13.353104, 74.789166	Hospital	Prospective					Blood			Kirby Bauer disc diffusion & Vitek 2	CLSI 2017			64	2				64	NA	2	2	2	64	NA		0	NA	NA	NA	NA					6
267	150	10.1186/s12879-020-4890-6	Pathak A	2020	July 2015-June 2016	2016	12 mon	Madhya Pradesh	Ujjain	C.R. Gardi hospital	23.232516, 75.809837	Hospital	Prospective Cohort					Blood			Kirby Bauer disc diffusion	CLSI 2018			10	NA				NA	NA	2	10	5	4	NA		2	NA	2	NA	NA					2
268	151	Accession Number: 2027098408	Prakash P	2020	Receieved for publication in Sept 3, 2020	2019	12 mon	Bihar	Madhepura	Jannayak Karpoori Thakur Medical College and Hospital	25.959314, 86.797356	Hospital	Prospective observational			Paediatric <18 year		Blood			NA	NA			44	NA				NA	NA	10	17		9	4		2	11	3	NA	NA					22
269	152	10.1016/j.ijid.2020.09.424	Saigal K	2020	April 2018-Sept 2019	2019	18 mon	New Delhi	New Delhi	Chacha Nehru Bal Chikitsalaya	28.652970, 77.268705	Hospital	Prospective surveillance					Blood			Vitek 2C& E test				514	NA				NA	375	30	41	41	NA	NA		1	NA	NA	NA	NA					NA
270	153	10.1016/j.meegid.2020.104478	Samajpati S	2020	Jan 2014-Dec 2018	2016	60 mon	West Bengal	Kolkata	Dr.B.C.Roy Post Graduate Institute of Pediatric Sciences, CMRI, Apollo. AMRI (Total 4 hospitals)	22.573771, 88.387410	Hospital	Prospective		OPD only	Children	2mon-15yr(Median age-5 yrs)	Blood	3-5ml		Kirby Bauer disc diffusion	CLSI 2018	Yes		446	15				436	NA	17	15	21	436	436		0	0	NA	NA	0					0
271	154		AMRSN-Anuual report 2020	2020		2020		5 zones of India	20 RC, 1 NC(AIIMS,Delhi):North,South,West,Central,East			Laboratory						Blood			Disc diffusion	CLSI	Yes		NA	NA				NA	96/109	5/185	5/197	8/202	154/162	NA	NA	1/193	NA	1/158	NA	NA	NA	NA	NA	NA	3/166	NA	NA
272	155		NCDC(NARS-Net)-Annual Report 2020	2020	Jan-Dec	2020	12 mon	29 state medical colleges in 24 states				Laboratory						Blood			Disc diffusion	CLSI	Yes		NA	NA				NA	NA	7/94.0	12/117	10/136	28/125	NA	NA	3/123	NA	NA	NA	NA	NA	NA	NA	NA	4/121	NA	NA
273	156	10.5005/jp-journals-10071-23922	Anuradha S	2021	Feb 2014-Feb 2018	2016	49 mon	Rajastan	Jodhpur	(AIIMS)All India Institutes of Medical Sciences	26.238989, 73.007398	Hospital	Retrospective					Blood			NA	CLSI			12	NA				NA	9	0	0	0	NA	NA		0	NA	NA	NA	NA					0
274		10.5005/jp-journals-10071-23922	Anuradha S	2021	April 2018-April 2019	2018	13 mon	Rajastan	Jodhpur	(AIIMS)All India Institutes of Medical Sciences	26.238989, 73.007398	Hospital	Retrospective					Blood			NA	CLSI			27	NA				NA	11	0	0	0	NA	NA		0	NA	NA	NA	NA					0
275	157	10.7759/cureus.12826	Behera JR	2021	Jan 2017-Dec 2019	2018	36 mon	Odisha	Bhubaneswar	Kalinga Institute of Medical Sciences hospital	20.352024, 85.813385	Hospital	Retrospective case records			1-14 years		Blood			NA	NA			30	0				30	NA			0	26	NA		0	NA	NA	NA	NA					NA		0
276	158	10.1016/j.ijregi.2021.09.006	Dzeyie KA	2021	Jan-June 2018	2018	6 mon	Tamil Nadu	Tiruchirappalli city	K.A.P. Vishwanatham Government Medical College	10.797498, 78.676705	Outbreak	Prospective		Eating chicken curry at restaurant	All age	12-42 yr	Blood			Kirby Bauer disc diffusion				51	0				NA	NA	0	7	0	7	NA		7	7	NA	NA	NA					0
277	159	10.1089/mdr.2020.0419	Krishna D	2021	Dec 2016-May 2018	2017	18 mon	Karnataka	Mangalore	Kasturba Medical college	12.860517, 74.848803	Hospital	?Prospective					Blood			Kirby Bauer disc diffusion& MIC for Cipro	CLSI	Yes		36	1				36	NA	1	1	1	34	NA		0	NA	NA	NA	NA					NA	NA
278	160	10.1093/jacamr/dlab015	Manohar P	2021	Jan 2015-Dec 2016	2016	24 mon	Tamil Nadu	Chennai	Hi-Tech diagnostic centre	13.042349, 80.258813	Lab based	NA					Blood, urine, CSF, bile			Disc diffusion	CLSI			8	NA				NA	NA				NA	NA		NA	NA	NA	NA	NA	7				NA		7
279	161	10.22159/ajpcr.2021.v14i10.42822	Mehta A	2021	Oct 2018-Jan 2020	2019	16 mon	Madhya Pradesh	Datia	Government Medical College	25.674868, 78.438880	Hospital	Cross-sectional					Blood, stool			Kirby Bauer disc diffusion	CLSI 2018			3	0				NA	NA	0	1	1	1	NA		0	NA	NA	0	0	1				NA
280	162	10.1093/infdis/jiab430	Saigal K	2021	April 2018-Jan 2020	2019	22 mon	New Delhi	New Delhi	Chacha Nehru Bal Chikitsalaya	28.652970, 77.268705	Lab based	Prospective surveillance			Infant<1 year		Blood & CSF(1 sample)		26	Kirby Bauer disc diffusion	CLSI 2015	Yes		25	NA				NA	18/24	1/24.0	1/23.0	0	25	NA		0	NA	NA	NA	NA					0
281	163	10.1093/infdis/jiab046	Sinha B	2021	Nov 2017-Jan 2020	2019	27 mon	New Delhi	New Delhi	2 blocks of Sangam Vihar, South Delhi	28.491237, 77.233730	Community	Prospective active surveillance			6 mon-14 years		Blood	3-5 ml		Kirby Bauer disc diffusion		Yes		68	NA				NA	58	1	0	1	67	NA		0	NA	NA	NA	NA					0
282	164	Accession Number: 2015738141	Suman S	2021	Receieved for publication in Feb 3, 2021	2020	12 mon	Bihar	Patna	Patna Medical College and Hospital	25.620609, 85.161245	Hospital	Prospective observational			Paediatric<18 year		Blood			NA	NA			40	NA				NA	NA	10	16		10	4		3	11	4	NA	NA					21
283	165	10.24321/0019.5138.202101	Taneja J	2021	Jan 2017-Dec 2019	2018	36 mon	Haryana	Faridabad	ESIC College & Hospital	28.393415, 77.295251	Hospital	Retrospective					Blood			Kirby Bauer disc diffusion &Vitek 2	CLSI			121	0				121	NA	31	28	26	106	NA		26	NA	NA	NA	NA					34		0
284	166	10.1093/infdis/jiab144	Veeraraghavan B	2021	Nov 2017-Jan 2020	2019	27 mon	19 centers	19 centers	19 centers		19 centers	Prospective					Blood			Disc diffusion	CLSI	Yes		2032	NA				NA	NA	79	55	73	1989	NA		0	NA	0	NA	NA					2
285	167		AMRSN-Anuual report 2021	2021		2021		5 zones of India	20 RC, 1 NC(AIIMS,Delhi):North,South,West,Central,East			Laboratory						Blood			Disc diffusion	CLSI	Yes		NA	ND				NA	55/84	11/257	12/290	12/278	164/204	4/4.0	NA	1/281	NA	3/212	NA	NA	NA	NA	NA	NA	1/213	NA	NA
286	168		NCDC(NARS-Net)-Annual Report 2021	2021	Jan-Dec	2021	12 mon	35 state medical colleges in 25 states				Laboratory						Blood			Disc diffusion	CLSI	Yes		NA	NA				NA	NA	5/119	16/123	13/126	43/128	NA	NA	2/125	NA	NA	NA	NA	NA	NA	NA	NA	3/119	NA	NA
287	169	10.1093/cid/ciab897	Argimón S	2022	Jan 2017-Dec 2018	2018	24 mon	Maharashtra	Mumbai	Breach Candy Hospital	18.972545, 72.804556	Hospital	NA		OPD+IP	All age	3-68 yr	Blood			Vitek 2	CLSI 2019			92	NA				NA	NA	0			83	NA		12	NA	NA	NA	NA	11				0		0
288	170	10.4103/jfmpc.jfmpc_1976_21	Bhumbla U	2022	March 2019-Aug 2020	2019	17 mon	Rajastan	Udaipur	Geetanjali hospital	24.553426, 73.731912	Hospital	Retrospective cross-sectional					Blood	5 ml adult, 2-3ml children		VITEK 2	CLSI			42	NA				36	NA	NA	NA	13	28	0		3	NA	NA	3	3	0				NA		0
289	171	10.3390/antibiotics11101308	Biswas M	2022	June-Dec	2017	7 mon	West Bengal	Kolkata	School of Tropical Medicine Hospital	22.575012, 88.359919	Hospital	Retrospective					Blood	10-15ml adult; 5-10ml children		Kirby Bauer disc diffusion &Vitek 2	CLSI	Yes		1	0				0	0	0	0	0	0	NA		0	NA	0	NA	NA					0		0
290		10.3390/antibiotics11101308	Biswas M	2022	Jan-Dec	2018	12 mon	West Bengal	Kolkata	School of Tropical Medicine Hospital	22.575012, 88.359919	Hospital	Retrospective					Blood	10-15ml adult; 5-10ml children		Kirby Bauer disc diffusion &Vitek 2	CLSI	Yes		11	0				5	5	0	0	0	5	NA		0	NA	0	NA	NA					0		0
291		10.3390/antibiotics11101308	Biswas M	2022	Jan-Dec	2019	12 mon	West Bengal	Kolkata	School of Tropical Medicine Hospital	22.575012, 88.359919	Hospital	Retrospective					Blood	10-15ml adult; 5-10ml children		Kirby Bauer disc diffusion &Vitek 2	CLSI	Yes		10	0				10	10	0	0	0	10	NA		0	NA	1	NA	NA					0		0
292		10.3390/antibiotics11101308	Biswas M	2022	Jan-Dec	2020	12 mon	West Bengal	Kolkata	School of Tropical Medicine Hospital	22.575012, 88.359919	Hospital	Retrospective					Blood	10-15ml adult; 5-10ml children		Kirby Bauer disc diffusion &Vitek 2	CLSI	Yes		7	0				7	7	0	0	0	7	NA		0	NA	0	NA	NA					0		0
293		10.3390/antibiotics11101308	Biswas M	2022	Jan-Dec	2021	12 mon	West Bengal	Kolkata	School of Tropical Medicine Hospital	22.575012, 88.359919	Hospital	Retrospective					Blood	10-15ml adult; 5-10ml children		Kirby Bauer disc diffusion &Vitek 2	CLSI	Yes		3	0				3	3	0	0	0	3	NA		0	NA	0	NA	NA					0		0
294		10.3390/antibiotics11101308	Biswas M	2022	Jan-June	2022	6 mon	West Bengal	Kolkata	School of Tropical Medicine Hospital	22.575012, 88.359919	Hospital	Retrospective					Blood	10-15ml adult; 5-10ml children		Kirby Bauer disc diffusion &Vitek 2	CLSI	Yes		3	0				3	3	0	0	0	3	NA		0	NA	0	NA	NA					0		0
295	172	10.1007/s11259-022-09900-z	Borah P	2022	Receieved for publication in July 2021	2021	NA	Assam	Kamrup	Kamrup (metropolitan), Kamrup (rural),Darrang, Morigaon, Sivasagar,Jorhat and Lakhimpur	26.229069, 91.661742	Community	Prospective					Stool			Disc diffusion				16	NA				NA	NA	1	5	8	3	NA		3	11	NA	NA	NA	1				NA
296	173		AMRSN-Annual report 2022	2022	Jan-Dec	2022	12 mon	5 zones of India				Laboratory						Blood							NA							26/499	32/542	41/578	572/590			35/569		24/440							17/537
297	174		NCDC(NARS-Net)-Annual Report 2022	2022	Jan-Dec	2022	12 mon	41 state medical colleges in 31 states/UT				Laboratory						Blood			Disc diffusion	CLSI	Yes		NA	NA				NA	NA	13/327	22/358	19/370	104/359	NA	NA	2/353	NA	NA	NA	NA	NA	NA	NA	NA	0/323	NA	NA
298	175	10.24321/0019.5138.202331	Gupta V	2023	2018	2018	12 mon	Punjab	Ludhiana	Dayanand Medical College and Hospital	30.916650, 75.835742	Hospital	Retrospective					Blood			Kirby Bauer disc diffusion &Vitek 2	CLSI			218	0				NA	NA	4	6	0	124	NA		0	NA	NA	NA	NA					0
299		10.24321/0019.5138.202331	Gupta V	2023	2019	2019	12 mon	Punjab	Ludhiana	Dayanand Medical College and Hospital	30.916650, 75.835742	Hospital	Retrospective					Blood			Kirby Bauer disc diffusion &Vitek 2	CLSI			125	0				NA	NA	1	8	0	85	NA		4	NA	NA	NA	NA					0
300		10.24321/0019.5138.202331	Gupta V	2023	2020	2020	12 mon	Punjab	Ludhiana	Dayanand Medical College and Hospital	30.916650, 75.835742	Hospital	Retrospective					Blood			Kirby Bauer disc diffusion &Vitek 2	CLSI			82	0				NA	NA	1	0	0	68	NA		0	NA	NA	NA	NA					0
301		10.24321/0019.5138.202331	Gupta V	2023	2021	2021	12 mon	Punjab	Ludhiana	Dayanand Medical College and Hospital	30.916650, 75.835742	Hospital	Retrospective					Blood			Kirby Bauer disc diffusion &Vitek 2	CLSI			157	0				NA	NA	3	5	0	116	NA		2	NA	NA	NA	NA					0
302		10.24321/0019.5138.202331	Gupta V	2023	2022	2022	12 mon	Punjab	Ludhiana	Dayanand Medical College and Hospital	30.916650, 75.835742	Hospital	Retrospective					Blood			Kirby Bauer disc diffusion &Vitek 2	CLSI			197	0				NA	NA	1	1	0	172	NA		0	NA	NA	NA	NA					0
303	176	10.1007/s00284-023-03343-8	Indrajith S	2023	Dec 2018-Dec 2019	2019	13 mon	Tamil Nadu	Tiruchirappalli	K.A.P. Viswanatham Medical College and Hospital	10.797498, 78.676705	Hospital	Prospective seroprevalence					Blood			Disc diffusion	CLSI	Yes		39	13				13	NA	13	13	13	0	0		0	NA	NA	NA	0					NA
304	177	10.7860/JCDR/2023/61269.17629	Kaira SS	2023	July 2021-June 2022	2022	12 mon	Uttar Pradesh	Gaziabad	Santosh Medical College and Hospital	28.649589, 77.408871	Hospital	Prospective Cross-sectional			3-17yr		Blood	2-4ml	67	Kirby Bauer disc diffusion	CLSI 2021			67	NA				58	59	6	8	2	42	NA		7	NA	NA	NA	5					15
305	178	10.4081/hls.2023.11345	Nirmal K	2023	July 2021-June 2022	2022	12 mon	New Delhi	New Delhi	University College of Medical Sciences and Guru Tegh Bahadur Hospital	28.683233, 77.309970	Hospital	Prospective observational			All age	2-28 yr(mean 9.8yr, median 7yr)	Blood		30	Kirby-Baur Disc diffusion				30	NA				NA	NA	1		2	13	NA		2	2	NA	NA	NA					11		0
306	179	10.5455/njppp.2023.13.03158202305042023	Patel AH	2023	Aug 2018-July 2020	2019	24 mon	Gujarat	Ahmedabad	GCS Medical College	23.039540, 72.610795	Hospital	Prospective Cross-sectional			6mon -14 yr		Blood		135	Kirby–Bauer disc diffusion	CLSI			135	NA				23/69	NA		0	5/82.0	34/131	34/131	0	0	0	0	NA	NA					36/134
307	180	10.1055/s-0043-1772216	Siddiqui T	2023	Dec 2019-Dec 2021	2020	25 mon	Uttar Pradesh	Lucknow	Sanjay Gandhi Post Graduate Institute of Medical Sciences	26.743630, 80.945195	Hospital	Prospective observational			1-27 yr(mean 11.7yr)		Blood		9	Phoenix NMIC/ID-55 panels&Kirby–Bauer’s disc diffusion NMIC/ID-55 panels&Kirby–Bauer’s disc diffusion	CLSI 2020			9	2		Paratyphi B XDR 1 mortality		9	NA				NA	NA	0	0	NA	0	NA	NA					0
308	181		AMRSN-Annual report 2023	2023	Jan-Dec	2023	12 mon	5 zones of India				Laboratory						Blood														11/608	16/635	21/655	660/674			21/661		21/570							17/657
309	182		NCDC(NARS-Net)-Annual Report 2023	2023	Jan-Dec	2023	12 mon	37 state medical colleges in 27 states				Laboratory						Blood			Disc diffusion	CLSI	Yes		NA	NA				NA	NA	7/487	30/502	23/518	209/522	NA	NA	2/492	NA	NA	NA	NA	NA	NA	NA	NA	4/480	NA	NA
310	183	Accession Number: 2037352060	Kadambari A	2023	Dec 2017-Dec 2019	2018	25 mon	Bihar	Patna	Nalanda Medical College and Hospital	25.602098, 85.198216	Hospital	Prospective			Paediatric	1-15 yrs	Blood			Kirby–Bauer disc diffusion	NA				NA				NA	NA	5/45.0	24/45	8/45.0	10/45.0	17/45.0		5/45.0	8/45.0	9/45.0				5/45.0			6/45.0		8/45.0
311	184	10.4103/ajprhc.ajprhc_122_23	Dhivya K	2024	2023		6 mon	Tamil Nadu	Chennai	C.L.Baid Mehta college of Pharmacy	12.946090, 80.239869	Hospital	Prospective cross-sectional		OPD &IPD	Adults only	>18 yrs	Blood			NA	CLSI			21	NA				NA	NA	NA	0	0	21	NA		0	0	1	NA	NA	NA	NA	NA	NA	0	NA	NA
312	185	10.4038/sljch.v53i1.10702	Kumar DV	2024	July 2019 -Jan 2021	2020	19 mon	New Delhi	New Delhi	Base Hospital & Army College of Medical Sciences, Delhi Cantt	28.607735, 77.136748	Hospital	Prospective observational cross-sectional			Paediatric	6mon-12 years	Blood			NA	NA	NA		102	0		0		102		NA	22	1	102			12	NA	NA			4				NA		2
313	186	10.48047/jcdr.2024.15.01.04	Saini S	2024	June 2022-March 2023	2022	10 mon	Haryana	Panipat	N.C. Medical college, Panipat	29.285266, 76.879283	Hospital	Prospective cross-sectional			Paediatric	2-10 yrs	Blood			NA	CLSI	Yes		30	NA				NA	NA	8	12	NA	4	4		0	NA	NA	NA	NA	NA	NA	NA	NA	NA		1
314	187	10.1016/j.diagmicrobio.2024.116354	Varghese G	2024	Jan 2021-April 2023	2022	28 mon	Uttar Pradesh	Lucknow	Sanjay Gandhi Postgraduate Institute of Medical Sciences	26.743630, 80.945195	Laboratory	?Prospective Observational		OPD	All age	1-35yrs	Blood			Kirby-Bauer’s disk diffusion	CLSI			18	0				14	18	0	9	0	13			0	0								0
315	188		NCDC(NARS-Net)-Semi-Annual Report 2024	2024	Jan-June	2024	6 mon	60 state medical colleges in 27 states 7& 6 UTs				Laboratory														NA				NA	185/243	9/354	19/357		122/392			4/385		0/287							1/351
[truncated: 7 more columns]

## Sheet: results
	MDR											FQR (all)										3GCR										AZR										FQR children only							Carbapenem
Study No	Data point number	First Author	Publication Year	Study State	Study year	Isolates tested	MDR positive			Study No	Data point number	First Author	Publication Year	Study State	Study year	FQR tested	FQR positive			Study No	Data point number	First Author	Publication Year	Study year	Study State	Tested for susceptibility						First Author	Publication Year	Study State	Study year	Tested for susceptibility	Azithromycin			First Author	Publication Year	Age	Year	FQR tested	FQR positive				First Author
1	1	Rao RS	1981	Tamil Nadu	1977	22	0			1	1	Anand AC	1990	West Bengal	1989	175	0			1	1	Ayyagari A	1991	1990	Chandigarh	62	0			1	1	Das S	2017	West Bengal	1999	28	0			Koul PB	1991	Children	1990	48	0			1	Shanahan PMA
	2	Rao RS	1981	Tamil Nadu	1978	88	0			2	2	Ayyagari A	1991	Chandigarh	1990	62	0			2	2	Dar L	1992	1990	New Delhi	158	0				2	Das S	2017	West Bengal	2002	36	0			Sen S	1991	Children	1990	12	12			2	Capoor MR
	3	Rao RS	1981	Tamil Nadu	1979	46	0			3	3	Koul PB	1991	New Delhi	1990	48	0			3	3	Mishra S	1992	1990	New Delhi	37	7			2	3	Joshi S	2019	Karnataka	2002	64	0			Arora RK	1992	Children	1990	103	0			3	Pathak A
2	4	Buch NA	1994	Jammu & Kashmir	1988	60	14			4	4	Sen S	1991	New Delhi	1990	12	12			4	4	Rao RS	1992	1990	Pondicherry	30	0				4	Joshi S	2019	Karnataka	2003	47	0			Mishra S	1992	Children	1990	20	0			4	Elumalai S
3	5	Jesudasan M	1990	Tamil Nadu	1990	115	13			5	5	Arora RK	1992	West Bengal	1990	103	0			5	5	Garg RA	1993	1991	New Delhi	18	0				5	Joshi S	2019	Karnataka	2004	79	0			Ramanan A	1992	Children	1990	9	0			5	Thamizhmani R
4	6	Ayyagari A	1991	Chandigarh	1990	62	34			6	6	Dar L	1992	New Delhi	1990	158	0			6	6	Biswal N	1994	1991	Pondicherry	101	3				6	Das S	2017	West Bengal	2005	36	0			Biswal N	1994	Children	1990	11	2			6	Patel SR
5	7	Koul PB	1991	New Delhi	1990	48	11			7	7	Mehta A	1992	Maharashtra	1990	190	0			7	7	Garg K	1994	1991	Rajastan	69	7				7	Joshi S	2019	Karnataka	2005	138	0			Garg RA	1993	Children	1991	18	0			7	Narain U
6	8	Sen S	1991	New Delhi	1990	12	5			8	8	Mishra S	1992	New Delhi	1990	20	0				8	Biswal N	1994	1992	Pondicherry	74	1				8	Joshi S	2019	Karnataka	2006	169	0			Sharma A	1993	Children	1991	65	0			8	Singh CL
7	9	Arora RK	1992	West Bengal	1990	103	85			9	9	Ramanan A	1992	Karnataka	1990	9	0			8	9	Rajajee S	1995	1992	Tamil Nadu	71	11			3	9	Capoor MR	2009	New Delhi	2007	149	1			Biswal N	1994	Children	1991	105	2			9	Manohar P
8	10	Dar L	1992	New Delhi	1990	158	79			10	10	Rao RS	1992	Pondicherry	1990	30	0			9	10	Shanahan PMA	1998	1993	Tamil Nadu	21	0			4	10	Jain S	2011	Uttar Pradesh	2007	80	27			Garg K	1994	Children	1991	69	1			10	Maity S
9	11	Mehta A	1992	Maharashtra	1990	190	141			11	11	Biswal N	1994	Pondicherry	1990	11	2			10	11	Gidvani CH	1995	1994	Uttar Pradesh	56	0			5	11	Rai S	2012	New Delhi	2007	80	27			Harish R	1994	Children	1991	8	0			11	Biswas M
10	12	Mishra S	1992	New Delhi	1990	50	34			12	12	Garg RA	1993	New Delhi	1991	18	0			11	12	Sood S	1999	1994	New Delhi	57	0			6	12	Iyer RN	2017	Andhra Pradesh	2007	7	0			Takkar VP	1995	Children	1991	84	0			12	NCDC(NARS-Net)-Annual Report 2018
11	13	Rao RS	1992	Pondicherry	1990	30	17			13	13	Sharma A	1993	Haryana	1991	65	0				13	Sood S	1999	1995	New Delhi	37	0				13	Joshi S	2019	Karnataka	2007	184	0			Biswal N	1994	Children	1992	74	2			13	Namhata A
	14	Buch NA	1994	Jammu & Kashmir	1990	71	21				14	Biswal N	1994	Pondicherry	1991	105	2			12	14	Misra OP	1996	1996	Uttar Pradesh	35	7			7	14	Gupta V	2013	Chandigarh	2008	41	0			Sethuraman S	1994	Children	1992	48	0			14	Behera JR
12	15	Garg RA	1993	New Delhi	1991	18	12			14	15	Garg K	1994	Rajastan	1991	69	1				15	Sood S	1999	1996	New Delhi	44	0			8	15	Shenoy B	2016	Karnataka	2008	17	0			Rajajee S	1995	Children	1992	71	0			15	Dzeyie KA
13	16	Sharma A	1993	Haryana	1991	65	42			15	16	Harish R	1994	Jammu & Kashmir	1991	8	0				16	Sood S	1999	1997	New Delhi	54	0				16	Das S	2017	West Bengal	2008	32	0			Rathish KC	1995	Children	1992	164	8			16	Taneja J
14	17	Garg K	1994	Rajastan	1991	69	46			16	17	Takkar VP	1995	Punjab	1991	84	0			13	17	Gautam V	2002	1997	Haryana	56	15				17	Iyer RN	2017	Andhra Pradesh	2008	16	0			Takkar VP	1995	Children	1992	50	0			17	Argimón S
15	18	Harish R	1994	Jammu & Kashmir	1991	8	8			17	18	Chitnis V	1999	Madhya Pradesh	1991	167	0			14	18	Rodrigues C	1999	1998	Maharashtra	55	0				18	Joshi S	2019	Karnataka	2008	255	0			Gidvani CH	1995	Children	1994	86	0			18	Biswas M
16	19	Agrawal V	1995	Maharashtra	1991	632	472				19	Biswal N	1994	Pondicherry	1992	74	2				19	Sood S	1999	1998	New Delhi	60	0			9	19	Sharma P	2019	New Delhi	2008	81	6			Misra OP	1996	Children	1995	35	5			19	Kadambari A
17	20	Chitnis V	1999	Madhya Pradesh	1991	167	157			18	20	Sethuraman S	1994	Kerala	1992	48	0			15	20	Das U	2000	1998	Odisha	295	10				20	Gupta V	2013	Chandigarh	2009	91	0			Kumar S	2008	Children	1999	47	1			20	NCDC(NARS-Net)-Annual Report 2019
	21	Buch NA	1994	Jammu & Kashmir	1992	112	42			19	21	Rajajee S	1995	Tamil Nadu	1992	71	0			16	21	Nath G	2000	1998	Uttar Pradesh	22	0				21	Shenoy B	2016	Karnataka	2009	92	1			Kabra SK	2000	Children	1999	100	0			21	Mehta A
18	22	Rathish KC	1995	Karnataka	1992	164	156			20	22	Rathish KC	1995	Karnataka	1992	164	8			17	22	Sanghavi SK	2000	1998	Maharashtra	41	0				22	Iyer RN	2017	Andhra Pradesh	2009	45	0			Kumar R	2007	Children	2003	93	24			22	Bhumbla U
19	23	Verma M	1996	Punjab	1992	18	11				23	Takkar VP	1995	Punjab	1992	50	0				23	Gautam V	2002	1998	Haryana	38	9				23	Joshi S	2019	Karnataka	2009	197	0			Manchanda V	2006	Children	2004	56	48			23	Biswas M
20	24	Khosla SN	1998	Haryana	1992	180	18			21	24	Khosla SN	1998	Haryana	1992	180	5				24	Gautam V	2002	1999	Haryana	42	11				24	Sharma P	2019	New Delhi	2009	76	12			Iyer RN	2017	Children	2007	7	3			24	NCDC(NARS-Net)-Annual Report 2020
21	25	Dutta S	2005	West Bengal	1992	221	221				25	Dutta S	2005	West Bengal	1992	221	0				25	Dutta S	2005	1999	West Bengal	26	0			10	25	Aggarwal A	2011	New Delhi &Kolkata	2010	17	4			Shenoy B	2016	Children	2008	17	12			25	Biswas M
22	26	Shanahan PMA	1998	Tamil Nadu	1993	21	11			22	26	Shanahan PMA	1998	Tamil Nadu	1993	21	0			18	26	Mohanty S	2006	1999	New Delhi	110	0			11	26	Thamizhmani R	2012	Andaman & Nicobar Islands	2010	6	6			Iyer RN	2017	Children	2008	16	4			26	Kumar D
23	27	Misra OP	1996	Uttar Pradesh	1995	35	16			23	27	Gidvani CH	1995	Uttar Pradesh	1994	86	0			19	27	Kumar S	2008	1999	New Delhi	47	1				27	Gupta V	2013	Chandigarh	2010	125	0			Shenoy B	2016	Children	2009	92	83			27	NCDC(NARS-Net)-Annual Report 2021
24	28	Gautam V	2002	Haryana	1997	56	2			24	28	Sood S	1999	New Delhi	1994	57	0			20	28	Das S	2017	1999	West Bengal	28	0			12	28	Jain S	2013	New Delhi	2010	108	3			Iyer RN	2017	Children	2009	45	16			28	Biswas M
25	29	Rodrigues C	1999	Maharashtra	1998	37	25				29	Sood S	1999	New Delhi	1995	37	0			21	29	Kabra SK	2000	2000	Gujarat	100	0			13	29	Singla N	2013	Chandigarh	2010	18	0			Aggarwal A	2011	Children	2010	17	14			29	Biswas M
26	30	Sanghavi SK	2000	Maharashtra	1998	41	14			25	30	Misra OP	1996	Uttar Pradesh	1995	35	5				30	Gautam V	2002	2000	Haryana	134	24				30	Shenoy B	2016	Karnataka	2010	78	1			Shenoy B	2016	Children	2010	78	70			30	NCDC(NARS-Net)-Annual Report 2022
	31	Gautam V	2002	Haryana	1998	38	6				31	Sood S	1999	New Delhi	1996	44	0			22	31	Mehta M	2002	2000	Chandigarh	45	0				31	Iyer RN	2017	Andhra Pradesh	2010	36	0			Iyer RN	2017	Children	2010	36	20			31	Kaira SS
	32	Chitnis V	1999	Madhya Pradesh	1999	46	13				32	Sood S	1999	New Delhi	1997	54	0			23	32	Kadappu KK	2003	2000	Karnataka	40	6				32	Joshi S	2019	Karnataka	2010	164	0			Dutta S	2014	Children	2011	22	22			32	Nirmal K
28	33	Kabra SK	2000	Gujarat	1999	100	80			26	33	Gautam V	2002	Haryana	1997	56	6			25	33	Safdar A	2004	2000	Punjab	101	0				33	Sharma P	2019	New Delhi	2010	98	7			Chande CA	2016	Children	2011	108	22			33	Saini S
29	34	Gautam V	2002	Haryana	1999	42	7			27	34	Rodrigues C	1999	Maharashtra	1998	55	37			26	34	Chowta MN	2005	2000	Karnataka	11	0				34	Jain S	2013	New Delhi	2011	107	5			Shenoy B	2016	Children	2011	113	106			34	NCDC(NARS-Net)-Annual Report 2023
30	35	Mohanty S	2006	New Delhi	1999	110	27				35	Sood S	1999	New Delhi	1998	60	0			27	35	Misra RN	2005	2000	Maharashtra	96	0			14	35	Dutta S	2014	West Bengal	2011	22	0			Iyer RN	2017	Children	2011	51	49			35	NCDC(NARS-Net)-Semi-Annual Report 2024
	36	Kumar S	2008	New Delhi	1999	47	16			28	36	Das U	2000	Odisha	1998	405	10				36	Mohanty S	2006	2000	New Delhi	103	0			15	36	Chande CA	2016	Maharashtra	2011	108	0			Chitkara AJ	2019	Children	2011	26	21
31	37	Das S	2017	West Bengal	1999	28	13			29	37	Nath G	2000	Uttar Pradesh	1998	22	2			28	37	Verma S	2010	2000	Himachal Pradesh	28	2				37	Shenoy B	2016	Karnataka	2011	113	1			Shenoy B	2016	Children	2012	111	107
	38	Gautam V	2002	Haryana	2000	134	10			30	38	Sanghavi SK	2000	Maharashtra	1998	41	0				38	Gautam V	2002	2001	Haryana	166	20			16	38	Vala S	2016	Gujarat	2011	61	39			Iyer RN	2017	Children	2012	49	48
32	39	Kadappu KK	2003	Karnataka	2000	40	21				39	Gautam V	2002	Haryana	1998	38	9				39	Mohanty S	2006	2001	New Delhi	125	0			17	39	Behl P	2017	Chandigarh	2011	78	4			Narain U	2015	Children	2013	220	91
33	40	Rupali P	2004	Tamil Nadu	2000	109	54				40	Gautam V	2002	Haryana	1999	42	16			29	40	Capoor MR	2007	2001	New Delhi	178	1				40	Das S	2017	West Bengal	2011	32	0			Shenoy B	2016	Children	2013	60	59
34	41	Safdar A	2004	Punjab	2000	101	20				41	Dutta S	2005	West Bengal	1999	26	0				41	Verma S	2010	2001	Himachal Pradesh	18	0				41	Iyer RN	2017	Andhra Pradesh	2011	51	0			Iyer RN	2017	Children	2013	36	34
	42	Mohanty S	2006	New Delhi	2000	103	38			31	42	Mohanty S	2006	New Delhi	1999	110	59			30	42	Tankhiwale SS	2003	2002	Maharashtra	23	0			18	42	Chitkara AJ	2019	New Delhi	2011	26	0			Shenoy B	2016	Children	2014	62	50
35	43	Misra RN	2005	Maharashtra	2000	96	96			32	43	Kumar S	2008	New Delhi	1999	47	1			31	43	Madhulika U	2004	2002	Pondicherry	157	0				43	Joshi S	2019	Karnataka	2011	224	0			Iyer RN	2017	Children	2014	41	38
	44	Mohanty S	2006	New Delhi	2001	125	61			33	44	Das S	2017	West Bengal	1999	28	17			32	44	Kadhiravan T	2005	2002	New Delhi	60	0				44	Sharma P	2019	New Delhi	2011	11	1			Swain N	2017	Children	2014	105	102
	45	Gautam V	2002	Haryana	2001	166	13			34	45	Kabra SK	2000	Gujarat	1999	100	0			33	45	Reddy KR	2005	2002	Tamil Nadu	63	0			19	45	Garg A	2013	Himachal Pradesh	2012	17	0			Shenoy B	2016	Children	2015	79	72
	46	Capoor MR	2007	New Delhi	2001	178	57				46	Gautam V	2002	Haryana	2000	134	17			34	46	Lakshmi V	2006	2002	Andhra Pradesh	26	2				46	Jain S	2013	New Delhi	2012	51	9			Iyer RN	2017	Children	2015	37	34
36	47	Tankhiwale SS	2003	Maharashtra	2002	23	7			35	47	Mehta M	2002	Chandigarh	2000	45	0				47	Mohanty S	2006	2002	New Delhi	85	0			20	47	Venkatesh BM	2013	Karnataka	2012	251	0			Chitkara AJ	2019	Children	2015	52	27
37	48	Kadhiravan T	2005	New Delhi	2002	60	22			36	48	Kadappu KK	2003	Karnataka	2000	40	11			35	48	Ray P	2006	2002	Chandigarh	70	0				48	Dutta S	2014	West Bengal	2012	27	0			Shenoy B	2016	Children	2016	18	12
38	49	Reddy KR	2005	Tamil Nadu	2002	63	35			37	49	Safdar A	2004	Punjab	2000	101	0				49	Kumar S	2008	2002	New Delhi	48	5			21	49	Srirangaraj S	2014	Pondicherry	2012	16	2			Iyer RN	2017	Children	2016	90	90
	50	Mohanty S	2006	New Delhi	2002	85	16			38	50	Chowta MN	2005	Karnataka	2000	11	2			36	50	Arora D	2010	2002	Karnataka	58	0			22	50	Sania KM	2016	Manipur	2012	16	9			Malini A	2020	Children	2016	6	6
39	51	Ray P	2006	Chandigarh	2002	70	13				51	Mohanty S	2006	New Delhi	2000	103	75				51	Verma S	2010	2002	Himachal Pradesh	18	4				51	Shenoy B	2016	Karnataka	2012	111	0			Samajpati S	2020	Children	2016	446	436
40	52	Walia M	2006	New Delhi	2002	304	60			39	52	Verma S	2010	Himachal Pradesh	2000	28	14				52	Das S	2017	2002	West Bengal	36	0			23	52	Harichandran D	2017	Kerala	2012	79	17			Maity S	2019	Children	2017	50	46
	53	Kumar S	2008	New Delhi	2002	48	28				53	Gautam V	2002	Haryana	2001	166	32			37	53	Joshi S	2019	2002	Karnataka	64	0				53	Iyer RN	2017	Andhra Pradesh	2012	49	0			Behera JR	2021	Children	2018	30	30
41	54	Arora D	2010	Karnataka	2002	58	31				54	Mohanty S	2006	New Delhi	2001	125	93			38	54	Das U	2006	2003	Odisha	105	3			24	54	Patel SR	2017	Uttar Pradesh	2012	47	10			Kadambari A	2024	Children	2018	45	17
	55	Das S	2017	West Bengal	2002	36	12			40	55	Capoor MR	2007	New Delhi	2001	178	91				55	Lakshmi V	2006	2003	Andhra Pradesh	22	1				55	Joshi S	2019	Karnataka	2012	253	0			Keshav K	2020	Children	2019	27	5
42	56	Joshi S	2019	Karnataka	2002	64	2				56	Verma S	2010	Himachal Pradesh	2001	18	3				56	Mohanty S	2006	2003	New Delhi	107	0				56	Sharma P	2019	New Delhi	2012	13	1			Kumar D	2020	Children	2019	31	5
	57	Joshi S	2019	Karnataka	2003	47	2			41	57	Tankhiwale SS	2003	Maharashtra	2002	23	4			39	57	Banerjee CA	2007	2003	Maharashtra	60	0				57	Dutta S	2014	West Bengal	2013	28	0			Prakash P	2020	Children	2019	44	9
	58	Arora D	2010	Karnataka	2003	45	20			42	58	Madhulika U	2004	Pondicherry	2002	143	131			40	58	Garg A	2007	2003	Uttar Pradesh	66	5			25	58	Misra R	2015	Uttar Pradesh	2013	21	0			Saigal K	2021	Children	2019	25	25
43	59	Das U	2006	Odisha	2003	105	11			43	59	Kadhiravan T	2005	New Delhi	2002	60	47			41	59	Kumar R	2007	2003	New Delhi	93	22			26	59	Narain U	2015	Uttar Pradesh	2013	220	100			Sinha B	2021	Children	2019	68	67
	60	Mohanty S	2006	New Delhi	2003	107	26			44	60	Reddy KR	2005	Tamil Nadu	2002	63	0			42	60	Jog S	2008	2003	Maharashtra	29	0				60	Shenoy B	2016	Karnataka	2013	60	0			Patel AH	2023	Children	2019	69	23
44	61	Banerjee CA	2007	Maharashtra	2003	60	60			45	61	Lakshmi V	2006	Andhra Pradesh	2002	26	25				61	Arora D	2010	2003	Karnataka	45	0				61	Iyer RN	2017	Andhra Pradesh	2013	36	0			Suman S	2021	Children	2020	40	10
45	62	Kumar R	2007	New Delhi	2003	93	62				62	Mohanty S	2006	New Delhi	2002	85	64				62	Verma S	2010	2003	Himachal Pradesh	22	2				62	Joshi S	2019	Karnataka	2013	131	0			Kumar DV	2024	Children	2020	102	102
46	63	Jog S	2008	Maharashtra	2003	29	1			46	63	Ray P	2006	Chandigarh	2002	70	50				63	Joshi S	2019	2003	Karnataka	47	0				63	Sharma P	2019	New Delhi	2013	17	2			Kaira SS	2023	Children	2022	67	59
	64	Mohanty S	2006	New Delhi	2004	99	13			47	64	Walia M	2006	New Delhi	2002	304	226			43	64	Dutta S	2005	2004	West Bengal	129	0				64	Misra R	2015	Uttar Pradesh	2014	29	0			Saini S	2024	Children	2022	30	4
47	65	Sen B	2007	West Bengal	2004	195	28				65	Kumar S	2008	New Delhi	2002	48	4			44	65	Lakshmi V	2006	2004	Andhra Pradesh	12	0			27	65	Misra R	2016	Uttar Pradesh	2014	77	0
	66	Jog S	2008	Maharashtra	2004	24	1			48	66	Arora D	2010	Karnataka	2002	58	4			45	66	Manchanda V	2006	2004	New Delhi	56	0			28	66	Roy JS	2016	Assam	2014	6	0							4044	2155
	67	Arora D	2010	Karnataka	2004	45	15				67	Verma S	2010	Himachal Pradesh	2002	18	12				67	Mohanty S	2006	2004	New Delhi	99	0				67	Shenoy B	2016	Karnataka	2014	62	0
	68	Joshi S	2019	Karnataka	2004	79	5				68	Das S	2017	West Bengal	2002	36	24			46	68	Bhatia JK	2007	2004	Uttar Pradesh	25	0				68	Iyer RN	2017	Andhra Pradesh	2014	41	0
	69	Arora D	2010	Karnataka	2005	38	16			49	69	Joshi S	2019	Karnataka	2002	64	0			47	69	Joshi S	2007	2004	Karnataka	25	0			29	69	Iyer V	2019	Gujarat	2014	41	39
	70	Jog S	2008	Maharashtra	2005	20	3			50	70	Das U	2006	Odisha	2003	105	3			48	70	Sen B	2007	2004	West Bengal	195	0				70	Sharma P	2019	New Delhi	2014	14	1
48	71	Kumar S	2008	New Delhi	2005	45	30				71	Lakshmi V	2006	Andhra Pradesh	2003	22	22				71	Jog S	2008	2004	Maharashtra	24	0				71	Shenoy B	2016	Karnataka	2015	79	0
49	72	Raveendran R	2008	New Delhi	2005	431	64				72	Mohanty S	2006	New Delhi	2003	107	88				72	Arora D	2010	2004	Karnataka	45	0				72	Iyer RN	2017	Andhra Pradesh	2015	37	0
50	73	Holt KE	2012	West Bengal	2005	372	43			51	73	Banerjee CA	2007	Maharashtra	2003	60	0				73	Verma S	2010	2004	Himachal Pradesh	30	5			30	73	Sur D	2018	5 states	2015	33	3
51	74	Menezes G	2012	Pondicherry	2005	70	31			52	74	Garg A	2007	Uttar Pradesh	2003	66	20				74	Joshi S	2019	2004	Karnataka	79	0				74	Chitkara AJ	2019	New Delhi	2015	52	0
	75	Das S	2017	West Bengal	2005	36	12			53	75	Kumar R	2007	New Delhi	2003	93	24				75	Jog S	2008	2005	Maharashtra	20	0			31	75	Khan S	2019	Kerala	2015	46	10
	76	Joshi S	2019	Karnataka	2005	138	4			54	76	Jog S	2008	Maharashtra	2003	29	20				76	Kumar S	2008	2005	New Delhi	45	7				76	Sharma P	2019	New Delhi	2015	15	0
	77	Arora D	2010	Karnataka	2006	25	4				77	Arora D	2010	Karnataka	2003	45	1			49	77	Raveendran R	2008	2005	New Delhi	431	0				77	Shenoy B	2016	Karnataka	2016	18	0
52	78	Vidyalakshmi K	2008	Karnataka	2006	71	1				78	Verma S	2010	Himachal Pradesh	2003	22	3				78	Arora D	2010	2005	Karnataka	38	0			32	78	AMRSN-Anuual report 2016	2016	5 zones of India	2016	24	0
53	79	Gupta V	2009	Punjab	2006	87	3				79	Joshi S	2019	Karnataka	2003	47	0				79	Verma S	2010	2005	Himachal Pradesh	33	3				79	Iyer RN	2017	Andhra Pradesh	2016	90	0
	80	Menezes G	2012	Pondicherry	2006	76	26			55	80	Dutta S	2005	West Bengal	2004	131	13			50	80	Menezes G	2012	2005	Pondicherry	70	0			33	80	Sharma P	2018	New Delhi	2016	95	1
	81	Joshi S	2019	Karnataka	2006	169	2				81	Lakshmi V	2006	Andhra Pradesh	2004	12	11				81	Das S	2017	2005	West Bengal	36	0				81	Sharma P	2019	New Delhi	2016	73	1
54	82	Capoor MR	2009	New Delhi	2007	149	6			56	82	Manchanda V	2006	New Delhi	2004	56	48			51	82	Sharma P	2018	2005	New Delhi	84	0			34	82	Malini A	2020	Pondicherry	2016	6	0
	83	Arora D	2010	Karnataka	2007	11	0				83	Mohanty S	2006	New Delhi	2004	99	87				83	Joshi S	2019	2005	Karnataka	138	0			35	83	Pathak A	2020	Madhya Pradesh	2016	10	2
55	84	Jain S	2011	Uttar Pradesh	2007	80	4			57	84	Bhatia JK	2007	Uttar Pradesh	2004	22	3				84	Capoor MR	2007	2006	New Delhi	198	0			36	84	Samajpati S	2020	West Bengal	2016	446	0
	85	Menezes G	2012	Pondicherry	2007	63	17			58	85	Joshi S	2007	Karnataka	2004	25	17			52	85	Vidyalakshmi K	2008	2006	Karnataka	71	0			37	85	Anuradha S	2021	Rajastan	2016	12	0
56	86	Rai S	2012	New Delhi	2007	80	4			59	86	Sen B	2007	West Bengal	2004	195	123			53	86	Gupta V	2009	2006	Punjab	87	0			38	86	NCDC(NARS-Net)-Annual Report 2017	2017	13 state medical colleges	2017	89	4
57	87	Iyer RN	2017	Andhra Pradesh	2007	7	0				87	Jog S	2008	Maharashtra	2004	24	17				87	Arora D	2010	2006	Karnataka	25	0			39	87	AMRSN-Anuual report 2017	2017	5 zones of India	2017	278	12
	88	Joshi S	2019	Karnataka	2007	184	10				88	Arora D	2010	Karnataka	2004	45	5				88	Verma S	2010	2006	Himachal Pradesh	10	0			40	88	Gupta V	2018	Chandigarh	2017	20	0
	89	Das S	2017	West Bengal	2008	32	9				89	Verma S	2010	Himachal Pradesh	2004	30	28			54	89	Yashvanth R	2010	2006	Karnataka	77	0			41	89	Maity S	2019	West Bengal	2017	50	2
58	90	Gupta S	2009	Karnataka	2008	65	0				90	Joshi S	2019	Karnataka	2004	79	0				90	Menezes G	2012	2006	Pondicherry	76	0			42	90	Britto C	2020	Karnataka	2017	101	0
	91	Arora D	2010	Karnataka	2008	18	0				91	Jog S	2008	Maharashtra	2005	20	15				91	Sharma P	2018	2006	New Delhi	86	0			43	91	Munawer A	2020	Karnataka	2017	64	6
59	92	Muthu G	2011	Tamil Nadu	2008	133	3				92	Kumar S	2008	New Delhi	2005	45	10				92	Joshi S	2019	2006	Karnataka	169	0			44	92	Biswas M	2022	West Bengal	2017	1	0
	93	Menezes G	2012	Pondicherry	2008	69	0			60	93	Raveendran R	2008	New Delhi	2005	431	392			55	93	Capoor MR	2009	2007	New Delhi	149	3			45	93	AMRSN-Anuual report 2018	2018	5 zones of India	2018	506	9
60	94	Shenoy B	2016	Karnataka	2008	17	1				94	Arora D	2010	Karnataka	2005	38	0				94	Arora D	2010	2007	Karnataka	11	0			46	94	NCDC(NARS-Net)-Annual Report 2018	2018	16 state medical colleges,14 states	2018	245	20
	95	Iyer RN	2017	Andhra Pradesh	2008	16	1				95	Verma S	2010	Himachal Pradesh	2005	33	29			56	95	Bhattacharya SS	2011	2007	Odisha	234	7			47	95	Namhata A	2019	West Bengal	2018	21	0
	96	Joshi S	2019	Karnataka	2008	255	13			61	96	Holt KE	2012	West Bengal	2005	372	200			57	96	Kumar A	2012	2007	Karnataka	106	4			48	96	Patil N	2019	4 zones India	2018	42	0
	97	Shenoy B	2016	Karnataka	2009	92	7			62	97	Menezes G	2012	Pondicherry	2005	70	51				97	Menezes G	2012	2007	Pondicherry	63	0				97	Patil N	2019	4 zones India	2018	58	0
	98	Menezes G	2012	Pondicherry	2009	59	0				98	Das S	2017	West Bengal	2005	36	27			58	98	Iyer RN	2017	2007	Andhra Pradesh	7	0				98	Patil N	2019	4 zones India	2018	38	0
61	99	Kumar Y	2013	Maharashtra	2009	128	6			63	99	Sharma P	2018	New Delhi	2005	84	3				99	Sharma P	2018	2007	New Delhi	88	0				99	Patil N	2019	4 zones India	2018	54	0
	100	Iyer RN	2017	Andhra Pradesh	2009	45	0				100	Joshi S	2019	Karnataka	2005	138	0				100	Joshi S	2019	2007	Karnataka	184	0				100	Anuradha S	2021	Rajastan	2018	27	0
	101	Joshi S	2019	Karnataka	2009	197	8				101	Capoor MR	2007	New Delhi	2006	198	182			59	101	Gupta S	2009	2008	Karnataka	65	0			49	101	Dzeyie KA	2021	Tamil Nadu	2018	51	0
62	102	Shetty AK	2012	Karnataka	2010	85	2			64	102	Vidyalakshmi K	2008	Karnataka	2006	71	33				102	Arora D	2010	2008	Karnataka	18	0			50	102	Taneja J	2021	Haryana	2018	121	34
63	103	Thamizhmani R	2012	Andaman & Nicobar Islands	2010	6	0			65	103	Gupta V	2009	Punjab	2006	87	83			60	103	Muthu G	2011	2008	Tamil Nadu	133	28			51	103	Argimón S	2022	Maharashtra	2018	92	0
64	104	Choudhary A	2013	Tamil Nadu	2010	186	0				104	Arora D	2010	Karnataka	2006	25	1			61	104	Joshi S	2012	2008	AMR Network India	430	0				104	Biswas M	2022	West Bengal	2018	11	0
65	105	Jain S	2013	New Delhi	2010	108	9				105	Verma S	2010	Himachal Pradesh	2006	10	0				105	Menezes G	2012	2008	Pondicherry	69	0			52	105	Gupta V	2023	Punjab	2018	218	0
66	106	Aggarwal A	2011	New Delhi &Kolkata	2010	17	0			66	106	Yashvanth R	2010	Karnataka	2006	77	59			62	106	Pathak A	2012	2008	Madhya Pradesh	21	3			53	106	Kadambari A	2023	Bihar	2018	45	6
	107	Shenoy B	2016	Karnataka	2010	78	1				107	Menezes G	2012	Pondicherry	2006	76	57			63	107	Gupta V	2013	2008	Chandigarh	41	0			54	107	AMRSN-Anuual report 2019	2019	5 zones of India	2019	568	21
67	108	Bandyopadhyay R	2018	Tamil Nadu	2010	128	8				108	Sharma P	2018	New Delhi	2006	86	20			64	108	Shenoy B	2016	2008	Karnataka	17	0			55	108	NCDC(NARS-Net)-Annual Report 2019	2019	29 state medical colleges in 24 states	2019	305	10
	109	Iyer RN	2017	Andhra Pradesh	2010	36	0				109	Joshi S	2019	Karnataka	2006	169	0				109	Das S	2017	2008	West Bengal	32	0			56	109	Gupta V	2020	Chandigarh	2019	56	0
	110	Joshi S	2019	Karnataka	2010	164	8			67	110	Capoor MR	2009	New Delhi	2007	149	41				110	Iyer RN	2017	2008	Andhra Pradesh	16	0			57	110	Keshav K	2020	Bihar	2019	27	15
	111	Das S	2017	West Bengal	2011	32	5				111	Arora D	2010	Karnataka	2007	11	2				111	Sharma P	2018	2008	New Delhi	92	0			58	111	Kumar D	2020	Bihar	2019	31	15
68	112	Dutta S	2014	West Bengal	2011	22	3			68	112	Bhattacharya SS	2011	Odisha	2007	234	4				112	Joshi S	2019	2008	Karnataka	255	0			59	112	Prakash P	2020	Bihar	2019	44	22
69	113	Geetha VK	2014	Pondicherry	2011	36	2			69	113	Jain S	2011	Uttar Pradesh	2007	80	70			65	113	Sathimoorthi T	2011	2009	Tamil Nadu	117	0			60	113	Saigal K	2021	New Delhi	2019	25	0
	114	Shenoy B	2016	Karnataka	2011	113	1			70	114	Kumar A	2012	Karnataka	2007	106	31				114	Joshi S	2012	2009	AMR Network India	694	21			61	114	Sinha B	2021	New Delhi	2019	68	0
70	115	Chande CA	2016	Maharashtra	2011	108	0				115	Menezes G	2012	Pondicherry	2007	63	48				115	Menezes G	2012	2009	Pondicherry	59	0			62	115	Veeraraghavan B	2021	19 centers	2019	2032	2
71	116	Makkar A	2018	New Delhi	2011	64	2			71	116	Rai S	2012	New Delhi	2007	80	70				116	Gupta V	2013	2009	Chandigarh	91	0				116	Biswas M	2022	West Bengal	2019	10	0
	117	Iyer RN	2017	Andhra Pradesh	2011	51	1			72	117	Iyer RN	2017	Andhra Pradesh	2007	7	3			66	117	Kumar Y	2013	2009	Maharashtra	128	7				117	Gupta V	2023	Punjab	2019	125	0
	118	Joshi S	2019	Karnataka	2011	224	6				118	Sharma P	2018	New Delhi	2007	88	8			67	118	Elumalai S	2014	2009	Tamil Nadu	101	2			63	118	Patel AH	2023	Gujarat	2019	134	36
	119	Iyer RN	2017	Andhra Pradesh	2012	49	2				119	Joshi S	2019	Karnataka	2007	184	124				119	Shenoy B	2016	2009	Karnataka	92	0			64	119	AMRSN-Anuual report 2020	2020	5 zones of India	2020	166	3
	120	Makkar A	2018	New Delhi	2012	79	3			73	120	Gupta S	2009	Karnataka	2008	65	56				120	Iyer RN	2017	2009	Andhra Pradesh	45	0			65	120	NCDC(NARS-Net)-Annual Report 2020	2020	29 state medical colleges in 24 states	2020	121	4
72	121	Garg A	2013	Himachal Pradesh	2012	17	0				121	Arora D	2010	Karnataka	2008	18	1				121	Sharma P	2018	2009	New Delhi	101	0			66	121	Suman S	2021	Bihar	2020	40	21
73	122	Venkatesh BM	2013	Karnataka	2012	251	0			74	122	Muthu G	2011	Tamil Nadu	2008	133	128				122	Joshi S	2019	2009	Karnataka	197	0				122	Biswas M	2022	West Bengal	2020	7	0
	123	Dutta S	2014	West Bengal	2012	27	4			75	123	Joshi S	2012	AMR Network India	2008	430	331			68	123	Aggarwal A	2011	2010	New Delhi &Kolkata	17	0				123	Gupta V	2023	Punjab	2020	82	0
	124	Shenoy B	2016	Karnataka	2012	111	0				124	Menezes G	2012	Pondicherry	2008	69	58				124	Joshi S	2012	2010	AMR Network India	1387	0			67	124	Siddiqui T	2023	Uttar Pradesh	2020	9	0
74	125	Srirangaraj S	2014	Pondicherry	2012	16	1			76	125	Pathak A	2012	Madhya Pradesh	2008	21	17			69	125	Shetty AK	2012	2010	Karnataka	85	0			68	125	AMRSN-Anuual report 2021	2021	5 zones of India	2021	213	1
	126	Joshi S	2019	Karnataka	2012	253	5			77	126	Gupta V	2013	Chandigarh	2008	41	37			70	126	Thamizhmani R	2012	2010	Andaman & Nicobar Islands	6	0			69	126	NCDC(NARS-Net)-Annual Report 2021	2021	35 state medical colleges in 25 states	2021	119	3
	127	Shenoy B	2016	Karnataka	2013	60	1			78	127	Shenoy B	2016	Karnataka	2008	17	12			71	127	Choudhary A	2013	2010	Tamil Nadu	186	0				127	Biswas M	2022	West Bengal	2021	3	0
	128	Dutta S	2014	West Bengal	2013	28	7				128	Das S	2017	West Bengal	2008	32	27				128	Gupta V	2013	2010	Chandigarh	125	0				128	Gupta V	2023	Punjab	2021	157	0
75	129	Misra R	2015	Uttar Pradesh	2013	21	0				129	Iyer RN	2017	Andhra Pradesh	2008	16	4			73	129	Jain S	2013	2010	New Delhi	108	1				129	Biswas M	2022	West Bengal	2022	3	0
76	130	Sharvani R	2016	Karnataka	2013	167	3				130	Sharma P	2018	New Delhi	2008	92	10			73	130	Singla N	2013	2010	Chandigarh	18	0			70	130	NCDC(NARS-Net)-Annual Report 2022	2022	41 state medical colleges in 31 states/UT	2022	323	0
	131	Makkar A	2018	New Delhi	2013	73	4				131	Joshi S	2019	Karnataka	2008	255	220				131	Shenoy B	2016	2010	Karnataka	78	0			71	131	Varghese G	2024	Uttar Pradesh	2022	18	0
	132	Iyer RN	2017	Andhra Pradesh	2013	36	0			79	132	Alam MS	2011	New Delhi	2009	16	1				132	Iyer RN	2017	2010	Andhra Pradesh	36	0				132	Gupta V	2023	Punjab	2022	197	0
	133	Joshi S	2019	Karnataka	2013	131	1			80	133	Sathimoorthi T	2011	Tamil Nadu	2009	117	112			74	133	Bandyopadhyay R	2018	2010	Tamil Nadu	128	0			72	133	Kaira SS	2023	Uttar Pradesh	2022	67	15
	134	Iyer RN	2017	Andhra Pradesh	2014	41	0				134	Joshi S	2012	AMR Network India	2009	694	541				134	Sharma P	2018	2010	New Delhi	96	0			73	134	Nirmal K	2023	New Delhi	2022	30	11
77	135	Misra R	2016	Uttar Pradesh	2014	77	4				135	Menezes G	2012	Pondicherry	2009	59	50				135	Joshi S	2019	2010	Karnataka	164	0			74	135	NCDC(NARS-Net)-Annual Report 2023	2023	37 state medical colleges in 27 states	2023	480	4
78	136	Roy JS	2016	Assam	2014	6	0				136	Gupta V	2013	Chandigarh	2009	91	91				136	Jain S	2013	2011	New Delhi	107	1			75	136	AMRSN-Annual report 2023	2023	5 zones of India	2023	657	17
	137	Shenoy B	2016	Karnataka	2014	62	1			81	137	Kumar Y	2013	Maharashtra	2009	128	120			75	137	Dutta S	2014	2011	West Bengal	22	0			76	137	Dhivya K	2024	Tamil Nadu	2023	21	0
	138	Makkar A	2018	New Delhi	2014	120	3			82	138	Elumalai S	2014	Tamil Nadu	2009	101	100			76	138	Geetha VK	2014	2011	Pondicherry	36	36			77	138	NCDC(NARS-Net)-Semi-Annual Report 2024	2024	60 state medical colleges in 27 states 7& 6 UTs	2024	351	1
79	139	Iyer V	2019	Gujarat	2014	77	0				139	Shenoy B	2016	Karnataka	2009	92	83			77	139	Mathew R	2014	2011	Tamil Nadu	29	0
80	140	AMRSN-Annual report 2014	2014	5 zones of India	2014	209	3				140	Iyer RN	2017	Andhra Pradesh	2009	45	16				140	Shenoy B	2016	2011	Karnataka	113	0									14893	646	0.0433761
	141	Shenoy B	2016	Karnataka	2015	79	0				141	Sharma P	2018	New Delhi	2009	101	6			78	141	Vala S	2016	2011	Gujarat	61	3									9657	311	0.0322046
	142	Makkar A	2018	New Delhi	2015	79	0				142	Joshi S	2019	Karnataka	2009	197	167			79	142	Behl P	2017	2011	Chandigarh	78	1
	143	Iyer RN	2017	Andhra Pradesh	2015	37	0			83	143	Aggarwal A	2011	New Delhi &Kolkata	2010	17	14				143	Das S	2017	2011	West Bengal	32	0
81	144	Sur D	2018	5 states	2015	425	0				144	Joshi S	2012	AMR Network India	2010	1387	1272				144	Iyer RN	2017	2011	Andhra Pradesh	51	0
82	145	Pramanik S	2019	West Bengal	2015	25	6			84	145	Shetty AK	2012	Karnataka	2010	85	69				145	Sharma P	2018	2011	New Delhi	55	0
	146	Makkar A	2018	New Delhi	2016	109	2			85	146	Thamizhmani R	2012	Andaman & Nicobar Islands	2010	6	6			80	146	Chitkara AJ	2019	2011	New Delhi	26	0
83	147	Malini A	2020	Pondicherry	2016	6	0				147	Gupta V	2013	Chandigarh	2010	125	125				147	Joshi S	2019	2011	Karnataka	224	0
84	148	Samajpati S	2020	West Bengal	2016	446	15			86	148	Jain S	2013	New Delhi	2010	108	101				148	Jain S	2013	2012	New Delhi	51	1
85	149	Das D	2019	Chattisgarh	2016	36	2			87	149	Singla N	2013	Chandigarh	2010	18	18			81	149	Venkatesh BM	2013	2012	Karnataka	251	0
	150	Shenoy B	2016	Karnataka	2016	18	0				150	Shenoy B	2016	Karnataka	2010	78	70			82	150	Duggal S	2014	2012	New Delhi	29	1
	151	Iyer RN	2017	Andhra Pradesh	2016	90	0				151	Iyer RN	2017	Andhra Pradesh	2010	36	20				151	Dutta S	2014	2012	West Bengal	27	0
86	152	Gupta V	2018	Chandigarh	2017	20	0			88	152	Bandyopadhyay R	2018	Tamil Nadu	2010	128	116			83	152	Srirangaraj S	2014	2012	Pondicherry	16	1
	153	Makkar A	2018	New Delhi	2017	99	2				153	Sharma P	2018	New Delhi	2010	96	10			84	153	Sania KM	2016	2012	Manipur	16	6
87	154	Britto C	2020	Karnataka	2017	101	0				154	Joshi S	2019	Karnataka	2010	164	146				154	Shenoy B	2016	2012	Karnataka	111	0
88	155	Munawer A	2020	Karnataka	2017	64	2			89	155	Sabiha ST	2012	Maharashtra	2011	20	2			85	155	Harichandran D	2017	2012	Kerala	79	0
89	156	Krishna D	2021	Karnataka	2017	36	1				156	Jain S	2013	New Delhi	2011	107	103				156	Iyer RN	2017	2012	Andhra Pradesh	49	0
90	157	Biswas M	2022	West Bengal	2017	1	0			90	157	Dutta S	2014	West Bengal	2011	22	22			86	157	Patel SR	2017	2012	Uttar Pradesh	47	11
91	158	Behera JR	2021	Odisha	2018	30	0			91	158	Geetha VK	2014	Pondicherry	2011	36	36				158	Sharma P	2018	2012	New Delhi	43	0
92	159	Dzeyie KA	2021	Tamil Nadu	2018	51	0			92	159	Mathew R	2014	Tamil Nadu	2011	29	29				159	Joshi S	2019	2012	Karnataka	253	0
93	160	Taneja J	2021	Haryana	2018	121	0			93	160	Chande CA	2016	Maharashtra	2011	108	22				160	Dutta S	2014	2013	West Bengal	28	0
	161	Biswas M	2022	West Bengal	2018	11	0				161	Shenoy B	2016	Karnataka	2011	113	106			87	161	Misra R	2015	2013	Uttar Pradesh	21	0
94	162	Namhata A	2019	West Bengal	2018	21	0			94	162	Vala S	2016	Gujarat	2011	61	4			88	162	Narain U	2015	2013	Uttar Pradesh	220	156
95	163	Gupta V	2023	Punjab	2018	218	0			95	163	Behl P	2017	Chandigarh	2011	78	77			89	163	Uppal B	2015	2013	New Delhi	7	1
	164	Gupta V	2023	Punjab	2019	125	0				164	Das S	2017	West Bengal	2011	32	30			90	164	Gopal M	2016	2013	Tamil Nadu	133	0
96	165	Mehta A	2021	Madhya Pradesh	2019	3	0				165	Iyer RN	2017	Andhra Pradesh	2011	51	49				165	Shenoy B	2016	2013	Karnataka	60	0
	166	Biswas M	2022	West Bengal	2019	10	0			96	166	Makkar A	2018	New Delhi	2011	64	37			91	166	Singh CL	2016	2013	Uttar Pradesh	38	3
97	167	Indrajith S	2023	Tamil Nadu	2019	39	13				167	Sharma P	2018	New Delhi	2011	55	6				167	Iyer RN	2017	2013	Andhra Pradesh	36	0
	168	Biswas M	2022	West Bengal	2020	7	0			97	168	Chitkara AJ	2019	New Delhi	2011	26	21				168	Sharma P	2018	2013	New Delhi	21	0
	169	Gupta V	2023	Punjab	2020	82	0				169	Joshi S	2019	Karnataka	2011	224	214				169	Joshi S	2019	2013	Karnataka	131	0
98	170	Siddiqui T	2023	Uttar Pradesh	2020	9	2			98	170	Garg A	2013	Himachal Pradesh	2012	17	16			92	170	AMRSN-Annual report 2014	2014	2014	5 zones of India	209	0
99	171	Kumar DV	2024	New Delhi	2020	102	0				171	Jain S	2013	New Delhi	2012	51	51				171	Misra R	2015	2014	Uttar Pradesh	29	0
	172	Biswas M	2022	West Bengal	2021	3	0			99	172	Venkatesh BM	2013	Karnataka	2012	251	236			93	172	Misra R	2016	2014	Uttar Pradesh	77	0
	173	Gupta V	2023	Punjab	2021	157	0			100	173	Duggal S	2014	New Delhi	2012	29	11			94	173	Roy JS	2016	2014	Assam	6	0
	174	Biswas M	2022	West Bengal	2022	3	0				174	Dutta S	2014	West Bengal	2012	27	26				174	Shenoy B	2016	2014	Karnataka	62	0
	175	Gupta V	2023	Punjab	2022	197	0			101	175	Srirangaraj S	2014	Pondicherry	2012	16	16				175	Iyer RN	2017	2014	Andhra Pradesh	41	0
100	176	Varghese G	2024	Uttar Pradesh	2022	18	0			102	176	Sania KM	2016	Manipur	2012	16	16			95	176	Swain N	2017	2014	Odisha	105	36
										103	177	Shenoy B	2016	Karnataka	2012	111	107				177	Sharma P	2018	2014	New Delhi	11	0
						15626	3172	0.202995		104	178	Harichandran D	2017	Kerala	2012	79	69			96	178	Iyer V	2019	2014	Gujarat	82	3
						2878	45	0.0156359			179	Iyer RN	2017	Andhra Pradesh	2012	49	48				179	Shenoy B	2016	2015	Karnataka	79	0
										105	180	Patel SR	2017	Uttar Pradesh	2012	47	36			97	180	Dahiya S	2017	2015	4 centers	380	0
											181	Makkar A	2018	New Delhi	2012	79	50				181	Iyer RN	2017	2015	Andhra Pradesh	37	0
											182	Sharma P	2018	New Delhi	2012	43	41				182	Sharma P	2018	2015	New Delhi	23	0
											183	Joshi S	2019	Karnataka	2012	253	249				183	Chitkara AJ	2019	2015	New Delhi	52	0
											184	Dutta S	2014	West Bengal	2013	28	28			98	184	Pramanik S	2019	2015	West Bengal	25	0
										106	185	Misra R	2015	Uttar Pradesh	2013	21	21				185	Shenoy B	2016	2016	Karnataka	18	0
										107	186	Narain U	2015	Uttar Pradesh	2013	220	91			99	186	AMRSN-Anuual report 2016	2016	2016	5 zones of India	33	0
										108	187	Uppal B	2015	New Delhi	2013	7	4				187	Iyer RN	2017	2016	Andhra Pradesh	90	0
										109	188	Gopal M	2016	Tamil Nadu	2013	133	132			100	188	Purighalla S	2017	2016	Karnataka	42	5
										110	189	Sharvani R	2016	Karnataka	2013	167	63			101	189	Ramachandran A	2017	2016	Tamil Nadu	68	2
											190	Shenoy B	2016	Karnataka	2013	60	59				190	Sharma P	2018	2016	New Delhi	72	0
										111	191	Singh CL	2016	Uttar Pradesh	2013	38	19			102	191	Sharma P	2018	2016	New Delhi	95	0
											192	Iyer RN	2017	Andhra Pradesh	2013	36	34			103	192	Das D	2019	2016	Chattisgarh	36	0
											193	Makkar A	2018	New Delhi	2013	73	39			104	193	Malini A	2020	2016	Pondicherry	6	0
											194	Sharma P	2018	New Delhi	2013	21	19			105	194	Pathak A	2020	2016	Madhya Pradesh	10	2
											195	Joshi S	2019	Karnataka	2013	131	125			106	195	Samajpati S	2020	2016	West Bengal	446	0
										112	196	AMRSN-Annual report 2014	2014	5 zones of India	2014	209	145			107	196	Anuradha S	2021	2016	Rajastan	12	0
											197	Misra R	2015	Uttar Pradesh	2014	29	27			109	197	AMRSN-Anuual report 2017	2017	2017	5 zones of India	334	5
										113	198	Misra R	2016	Uttar Pradesh	2014	77	75			110	198	Gupta V	2018	2017	Chandigarh	20	0
										114	199	Ramesh U	2016	18 regions of India (4 zones)	2014	162	37			111	199	Maity S	2019	2017	West Bengal	50	3
										115	200	Roy JS	2016	Assam	2014	6	0			112	200	Britto C	2020	2017	Karnataka	101	0
											201	Shenoy B	2016	Karnataka	2014	62	50			113	201	Munawer A	2020	2017	Karnataka	64	0
											202	Iyer RN	2017	Andhra Pradesh	2014	41	38			114	202	Krishna D	2021	2017	Karnataka	36	0
										116	203	Swain N	2017	Odisha	2014	105	102			115	203	Biswas M	2022	2017	West Bengal	1	0
											204	Makkar A	2018	New Delhi	2014	120	69			116	204	AMRSN-Anuual report 2018	2018	2018	5 zones of India	541	10
											205	Sharma P	2018	New Delhi	2014	11	10			117	205	NCDC(NARS-Net)-Annual Report 2018	2018	2018	16 state medical colleges,14 states	202	16
										117	206	Iyer V	2019	Gujarat	2014	40	38			118	206	Namhata A	2019	2018	West Bengal	21	0
											207	Shenoy B	2016	Karnataka	2015	79	72			119	207	Patil N	2019	2018	4 zones India	42	0
										118	208	Dahiya S	2017	4 centers	2015	380	303				208	Patil N	2019	2018	0	58	0
											209	Iyer RN	2017	Andhra Pradesh	2015	37	34				209	Patil N	2019	2018	0	38	0
											210	Makkar A	2018	New Delhi	2015	79	49				210	Patil N	2019	2018	0	54	0
											211	Sharma P	2018	New Delhi	2015	23	21				211	Anuradha S	2021	2018	Rajastan	27	0
										119	212	Sur D	2018	5 states	2015	425	414			120	212	Behera JR	2021	2018	Odisha	30	0
											213	Chitkara AJ	2019	New Delhi	2015	52	27			121	213	Dzeyie KA	2021	2018	Tamil Nadu	51	7
											214	Shenoy B	2016	Karnataka	2016	18	12			122	214	Taneja J	2021	2018	Haryana	121	26
										120	215	AMRSN-Anuual report 2016	2016	5 zones of India	2016	33	27			123	215	Argimón S	2022	2018	Maharashtra	92	12
											216	Iyer RN	2017	Andhra Pradesh	2016	90	90				216	Biswas M	2022	2018	West Bengal	11	0
										121	217	Purighalla S	2017	Karnataka	2016	42	19			124	217	Gupta V	2023	2018	Punjab	218	0
											218	Makkar A	2018	New Delhi	2016	109	104			125	218	Kadambari A	2023	2018	Bihar	45	9
											219	Sharma P	2018	New Delhi	2016	72	66			126	219	AMRSN-Anuual report 2019	2019	2019	5 zones of India	448	14
										122	220	Das D	2019	Chattisgarh	2016	36	36			127	220	NCDC(NARS-Net)-Annual Report 2019	2019	2019	29 state medical colleges in 24 states	301	2
										123	221	Malini A	2020	Pondicherry	2016	6	6			128	221	Gupta V	2020	2019	Chandigarh	56	0
										124	222	Pathak A	2020	Madhya Pradesh	2016	10	4			129	222	Keshav K	2020	2019	Bihar	27	7
										125	223	Samajpati S	2020	West Bengal	2016	446	436			130	223	Kumar D	2020	2019	Bihar	31	7
										126	224	Anuradha S	2021	Rajastan	2016	12	9			131	224	Prakash P	2020	2019	Bihar	44	11
										127	225	AMRSN-Anuual report 2017	2017	5 zones of India	2017	302	267			132	225	Saigal K	2020	2019	New Delhi	514	1
										128	226	Gupta V	2018	Chandigarh	2017	20	19			133	226	Mehta A	2021	2019	Madhya Pradesh	3	0
											227	Makkar A	2018	New Delhi	2017	99	53			134	227	Saigal K	2021	2019	New Delhi	25	0
										129	228	Maity S	2019	West Bengal	2017	50	46			135	228	Sinha B	2021	2019	New Delhi	68	0
										130	229	Britto C	2020	Karnataka	2017	101	100			136	229	Veeraraghavan B	2021	2019	19 centers	2032	0
										131	230	Munawer A	2020	Karnataka	2017	64	64			137	230	Bhumbla U	2022	2019	Rajastan	42	3
										132	231	Krishna D	2021	Karnataka	2017	36	36				231	Biswas M	2022	2019	West Bengal	10	1
										133	232	Biswas M	2022	West Bengal	2017	1	0			138	232	Gupta V	2023	2019	Punjab	125	4
										134	233	AMRSN-Anuual report 2018	2018	5 zones of India	2018	440	411			139	233	Indrajith S	2023	2019	Tamil Nadu	39	0
										135	234	NCDC(NARS-Net)-Annual Report 2018	2018	16 state medical colleges,14 states	2018	254	246			140	234	Patel AH	2023	2019	Gujarat	135	0
										136	235	Kadambari A	2023	Bihar	2018	45	17			141	235	AMRSN-Anuual report 2020	2020	2020	5 zones of India	158	1
										136	236	Namhata A	2019	West Bengal	2018	21	21			142	236	NCDC(NARS-Net)-Annual Report 2020	2020	2020	29 state medical colleges in 24 states	123	3
										137	237	Patil N	2019	4 zones India	2018	42	39			143	237	Suman S	2021	2020	Bihar	40	11
											238	Patil N	2019	4 zones India	2018	58	54				238	Biswas M	2022	2020	West Bengal	7	0
											239	Patil N	2019	4 zones India	2018	38	37				239	Gupta V	2023	2020	Punjab	82	0
											240	Patil N	2019	4 zones India	2018	54	53			144	240	Siddiqui T	2023	2020	Uttar Pradesh	9	0
										138	241	Anuradha S	2021	Rajastan	2018	27	11			145	241	Kumar DV	2024	2020	New Delhi	102	12
										139	242	Behera JR	2021	Odisha	2018	30	30			146	242	AMRSN-Anuual report 2021	2021	2021	5 zones of India	212	3
										140	243	Dzeyie KA	2021	Tamil Nadu	2018	51	7			147	243	NCDC(NARS-Net)-Annual Report 2021	2021	2021	35 state medical colleges in 25 states	125	2
										141	244	Taneja J	2021	Haryana	2018	121	121				244	Biswas M	2022	2021	West Bengal	3	0
										142	245	Argimón S	2022	Maharashtra	2018	92	83			148	245	Borah P	2022	2021	Assam	16	11
											246	Biswas M	2022	West Bengal	2018	11	5				246	Gupta V	2023	2021	Punjab	157	2
										143	247	Gupta V	2023	Punjab	2018	218	124				247	Biswas M	2022	2022	West Bengal	3	0
										144	248	AMRSN-Anuual report 2019	2019	5 zones of India	2019	501	466			149	248	NCDC(NARS-Net)-Annual Report 2022	2022	2022	41 state medical colleges in 31 states/UT	353	2
										145	249	NCDC(NARS-Net)-Annual Report 2019	2019	29 state medical colleges in 24 states	2019	364	131				249	Gupta V	2023	2022	Punjab	197	0
										146	250	Gupta V	2020	Chandigarh	2019	46	38			150	250	Kaira SS	2023	2022	Uttar Pradesh	67	7
										147	251	Keshav K	2020	Bihar	2019	27	5			151	251	Nirmal K	2023	2022	New Delhi	30	2
										148	252	Kumar D	2020	Bihar	2019	31	5			152	252	Saini S	2024	2022	Haryana	30	0
										149	253	Prakash P	2020	Bihar	2019	44	9			153	253	Varghese G	2024	2022	Uttar Pradesh	18	0
										150	254	Saigal K	2020	New Delhi	2019	514	375			154	254	NCDC(NARS-Net)-Annual Report 2023	2023	2023	37 state medical colleges in 27 states	492	2
										151	255	Mehta A	2021	Madhya Pradesh	2019	3	1			155	255	Dhivya K	2024	2023	Tamil Nadu	21	1
										152	256	Saigal K	2021	New Delhi	2019	25	25			156	256	AMRSN-Annual report 2023	2023	2023	5 zones of India	661	21
										153	257	Sinha B	2021	New Delhi	2019	68	67			157	257	NCDC(NARS-Net)-Semi-Annual Report 2024	2024	2024	60 state medical colleges in 27 states 7& 6 UTs	385	4
										154	258	Veeraraghavan B	2021	19 centers	2019	2032	1989
										155	259	Bhumbla U	2022	Rajastan	2019	42	36									26691	761	0.0285115
											260	Biswas M	2022	West Bengal	2019	10	10									10872	231	0.0212472
											261	Gupta V	2023	Punjab	2019	125	85
										156	262	Indrajith S	2023	Tamil Nadu	2019	39	13
										157	263	Patel AH	2023	Gujarat	2019	69	23
										158	264	AMRSN-Anuual report 2020	2020	5 zones of India	2020	162	154
										159	265	NCDC(NARS-Net)-Annual Report 2020	2020	29 state medical colleges in 24 states	2020	125	28
										160	266	Suman S	2021	Bihar	2020	40	10
											267	Biswas M	2022	West Bengal	2020	7	7
											268	Gupta V	2023	Punjab	2020	82	68
										161	269	Siddiqui T	2023	Uttar Pradesh	2020	9	9
										162	270	Kumar DV	2024	New Delhi	2020	102	102
										163	271	AMRSN-Anuual report 2021	2021	5 zones of India	2021	204	164
										164	272	NCDC(NARS-Net)-Annual Report 2021	2021	35 state medical colleges in 25 states	2021	128	43
											273	Biswas M	2022	West Bengal	2021	3	3
										165	274	Borah P	2022	Assam	2021	16	3
											275	Gupta V	2023	Punjab	2021	157	116
											276	Biswas M	2022	West Bengal	2022	3	3
										166	277	NCDC(NARS-Net)-Annual Report 2022	2022	41 state medical colleges in 31 states/UT	2022	359	104
											278	Gupta V	2023	Punjab	2022	197	172
										167	279	Kaira SS	2023	Uttar Pradesh	2022	67	59
										168	280	Nirmal K	2023	New Delhi	2022	30	13
										169	281	Saini S	2024	Haryana	2022	30	4
										170	282	Varghese G	2024	Uttar Pradesh	2022	18	18
										171	283	NCDC(NARS-Net)-Annual Report 2023	2023	37 state medical colleges in 27 states	2023	522	209
										172	284	AMRSN-Annual report 2023	2023	5 zones of India	2023	674	660
										173	285	NCDC(NARS-Net)-Annual Report 2023	2023	37 state medical colleges in 27 states	2023	522	209
										174	286	NCDC(NARS-Net)-Semi-Annual Report 2024	2024	60 state medical colleges in 27 states 7& 6 UTs	2024	243	185
																30568	19523	0.638674
																11764	9194	0.781537
[truncated: 8 more columns]
